# Supplementary material for: Mechanism of lateral cell-wall expansion at a constant diameter in Bacillus subtilis
Source: Nat Commun. 2025 Jul 19;16:6671. doi: 10.1038/s41467-025-61900-0 (PMC12276332; doi:10.1038/s41467-025-61900-0)
Supplement: Supplementary file 3 — supplementary data 1 [file 41467_2025_61900_MOESM3_ESM.xlsx]

## Sheet: Feuil1
Generation time (min)	36.1	Time	Total PG	Increase in PG	PG degradation per time increment	Total PG degradation	Neosynthesized PG (light PG)	Existing PG (heavy PG)	Heavy PG (%)	Light PG %
Total PG at time = 0 min	50	0	50			0	0	50	100	0
Increment time (min)	0.02	0.02	50.0192	0.0192044	-0.0266	-0.0266	0.0458044	49.9734	99.9084	0.0915737
turnover constant (min-1)	0.0266	0.04	50.0384	0.0384163	-0.0266102	-0.0532102	0.0916265	49.9468	99.8169	0.183112
		0.06	50.0576	0.0576355	-0.0266204	-0.0798307	0.137466	49.9203	99.7254	0.274615
		0.08	50.0769	0.076862	-0.0266307	-0.106461	0.183323	49.8937	99.6339	0.366083
		0.1	50.0961	0.096096	-0.0266409	-0.133102	0.229198	49.8672	99.5425	0.457515
		0.12	50.1153	0.115337	-0.0266511	-0.159753	0.275091	49.8407	99.4511	0.548911
		0.14	50.1346	0.134586	-0.0266614	-0.186415	0.321001	49.8141	99.3597	0.640271
		0.16	50.1538	0.153842	-0.0266716	-0.213086	0.366929	49.7877	99.2684	0.731595
		0.18	50.1731	0.173106	-0.0266818	-0.239768	0.412874	49.7612	99.1771	0.822883
		0.2	50.1924	0.192377	-0.0266921	-0.26646	0.458837	49.7347	99.0859	0.914135
		0.22	50.2117	0.211655	-0.0267023	-0.293163	0.504818	49.7083	98.9946	1.00535
		0.24	50.2309	0.230941	-0.0267126	-0.319875	0.550816	49.6818	98.9035	1.09653
		0.26	50.2502	0.250234	-0.0267229	-0.346598	0.596832	49.6554	98.8123	1.18767
		0.28	50.2695	0.269534	-0.0267331	-0.373331	0.642866	49.629	98.7212	1.27878
		0.3	50.2888	0.288842	-0.0267434	-0.400075	0.688917	49.6026	98.6302	1.36985
		0.32	50.3082	0.308158	-0.0267537	-0.426828	0.734986	49.5762	98.5391	1.46088
		0.34	50.3275	0.327481	-0.0267639	-0.453592	0.781073	49.5498	98.4481	1.55187
0.693147	Ln(2)	0.36	50.3468	0.346811	-0.0267742	-0.480366	0.827177	49.5235	98.3572	1.64283
26.0582	Half life	0.38	50.3661	0.366148	-0.0267845	-0.507151	0.873299	49.4971	98.2662	1.73375
		0.4	50.3855	0.385494	-0.0267948	-0.533946	0.919439	49.4708	98.1754	1.82464
		0.42	50.4048	0.404846	-0.0268051	-0.560751	0.965597	49.4445	98.0845	1.91548
		0.44	50.4242	0.424206	-0.0268154	-0.587566	1.01177	49.4182	97.9937	2.00629
		0.46	50.4436	0.443573	-0.0268257	-0.614392	1.05797	49.3919	97.9029	2.09706
		0.48	50.4629	0.462948	-0.026836	-0.641228	1.10418	49.3657	97.8122	2.18779
		0.5	50.4823	0.48233	-0.0268463	-0.668074	1.1504	49.3394	97.7215	2.27849
		0.52	50.5017	0.50172	-0.0268566	-0.694931	1.19665	49.3132	97.6309	2.36915
		0.54	50.5211	0.521117	-0.0268669	-0.721798	1.24291	49.2869	97.5402	2.45976
		0.56	50.5405	0.540522	-0.0268772	-0.748675	1.2892	49.2607	97.4497	2.55034
		0.58	50.5599	0.559934	-0.0268876	-0.775562	1.3355	49.2345	97.3591	2.64089
		0.6	50.5794	0.579353	-0.0268979	-0.80246	1.38181	49.2083	97.2686	2.73139
		0.62	50.5988	0.59878	-0.0269082	-0.829368	1.42815	49.1822	97.1781	2.82185
		0.64	50.6182	0.618215	-0.0269186	-0.856287	1.4745	49.156	97.0877	2.91228
		0.66	50.6377	0.637657	-0.0269289	-0.883216	1.52087	49.1299	96.9973	3.00267
		0.68	50.6571	0.657106	-0.0269392	-0.910155	1.56726	49.1037	96.907	3.09301
		0.7	50.6766	0.676563	-0.0269496	-0.937105	1.61367	49.0776	96.8167	3.18332
		0.72	50.696	0.696027	-0.0269599	-0.964065	1.66009	49.0515	96.7264	3.27359
		0.74	50.7155	0.715499	-0.0269703	-0.991035	1.70653	49.0254	96.6362	3.36382
		0.76	50.735	0.734978	-0.0269806	-1.01802	1.75299	48.9993	96.546	3.45402
		0.78	50.7545	0.754465	-0.026991	-1.04501	1.79947	48.9733	96.4558	3.54417
		0.8	50.774	0.773959	-0.0270014	-1.07201	1.84597	48.9472	96.3657	3.63428
		0.82	50.7935	0.793461	-0.0270117	-1.09902	1.89248	48.9212	96.2756	3.72435
		0.84	50.813	0.81297	-0.0270221	-1.12604	1.93901	48.8952	96.1856	3.81438
		0.86	50.8325	0.832487	-0.0270325	-1.15307	1.98556	48.8692	96.0956	3.90438
		0.88	50.852	0.852011	-0.0270429	-1.18012	2.03213	48.8432	96.0057	3.99433
		0.9	50.8715	0.871543	-0.0270533	-1.20717	2.07871	48.8172	95.9158	4.08424
		0.92	50.8911	0.891082	-0.0270637	-1.23423	2.12532	48.7913	95.8259	4.17411
		0.94	50.9106	0.910629	-0.0270741	-1.26131	2.17194	48.7653	95.7361	4.26395
		0.96	50.9302	0.930183	-0.0270845	-1.28839	2.21858	48.7394	95.6463	4.35374
		0.98	50.9497	0.949744	-0.0270949	-1.31549	2.26523	48.7134	95.5565	4.44349
		1	50.9693	0.969314	-0.0271053	-1.34259	2.31191	48.6875	95.4668	4.5332
		1.02	50.9889	0.98889	-0.0271157	-1.36971	2.3586	48.6616	95.3771	4.62287
		1.04	51.0085	1.00847	-0.0271261	-1.39683	2.40531	48.6358	95.2875	4.7125
		1.06	51.0281	1.02807	-0.0271365	-1.42397	2.45204	48.6099	95.1979	4.80209
		1.08	51.0477	1.04767	-0.0271469	-1.45112	2.49878	48.584	95.1084	4.89163
		1.1	51.0673	1.06727	-0.0271574	-1.47828	2.54555	48.5582	95.0189	4.98114
		1.12	51.0869	1.08689	-0.0271678	-1.50544	2.59233	48.5324	94.9294	5.0706
		1.14	51.1065	1.10651	-0.0271782	-1.53262	2.63913	48.5066	94.84	5.16002
		1.16	51.1261	1.12614	-0.0271887	-1.55981	2.68595	48.4808	94.7506	5.24941
		1.18	51.1458	1.14578	-0.0271991	-1.58701	2.73278	48.455	94.6613	5.33875
		1.2	51.1654	1.16542	-0.0272096	-1.61422	2.77964	48.4292	94.572	5.42804
		1.22	51.1851	1.18507	-0.02722	-1.64144	2.82651	48.4034	94.4827	5.5173
		1.24	51.2047	1.20473	-0.0272305	-1.66867	2.8734	48.3777	94.3935	5.60651
		1.26	51.2244	1.2244	-0.0272409	-1.69591	2.92031	48.352	94.3043	5.69569
		1.28	51.2441	1.24407	-0.0272514	-1.72316	2.96723	48.3263	94.2152	5.78482
		1.3	51.2638	1.26376	-0.0272618	-1.75042	3.01418	48.3006	94.1261	5.87391
		1.32	51.2834	1.28345	-0.0272723	-1.7777	3.06114	48.2749	94.037	5.96295
		1.34	51.3031	1.30314	-0.0272828	-1.80498	3.10812	48.2492	93.948	6.05195
		1.36	51.3228	1.32285	-0.0272933	-1.83227	3.15512	48.2235	93.8591	6.14092
		1.38	51.3426	1.34256	-0.0273038	-1.85958	3.20214	48.1979	93.7702	6.22983
		1.4	51.3623	1.36228	-0.0273142	-1.88689	3.24917	48.1722	93.6813	6.31871
		1.42	51.382	1.38201	-0.0273247	-1.91421	3.29622	48.1466	93.5925	6.40754
		1.44	51.4017	1.40174	-0.0273352	-1.94155	3.34329	48.121	93.5037	6.49633
		1.46	51.4215	1.42149	-0.0273457	-1.9689	3.39038	48.0954	93.4149	6.58508
		1.48	51.4412	1.44124	-0.0273562	-1.99625	3.43749	48.0698	93.3262	6.67378
		1.5	51.461	1.46099	-0.0273667	-2.02362	3.48461	48.0443	93.2376	6.76245
		1.52	51.4808	1.48076	-0.0273772	-2.051	3.53176	48.0187	93.1489	6.85106
		1.54	51.5005	1.50053	-0.0273878	-2.07838	3.57892	47.9932	93.0604	6.93964
		1.56	51.5203	1.52031	-0.0273983	-2.10578	3.6261	47.9677	92.9718	7.02817
		1.58	51.5401	1.5401	-0.0274088	-2.13319	3.67329	47.9421	92.8833	7.11666
		1.6	51.5599	1.5599	-0.0274193	-2.16061	3.72051	47.9166	92.7949	7.2051
		1.62	51.5797	1.5797	-0.0274299	-2.18804	3.76774	47.8912	92.7065	7.2935
		1.64	51.5995	1.59951	-0.0274404	-2.21548	3.81499	47.8657	92.6181	7.38186
		1.66	51.6193	1.61933	-0.0274509	-2.24293	3.86226	47.8402	92.5298	7.47017
		1.68	51.6392	1.63916	-0.0274615	-2.27039	3.90955	47.8148	92.4416	7.55844
		1.7	51.659	1.65899	-0.027472	-2.29786	3.95686	47.7894	92.3533	7.64666
		1.72	51.6788	1.67883	-0.0274826	-2.32535	4.00418	47.7639	92.2652	7.73484
		1.74	51.6987	1.69868	-0.0274931	-2.35284	4.05152	47.7385	92.177	7.82298
		1.76	51.7185	1.71854	-0.0275037	-2.38034	4.09888	47.7131	92.0889	7.91107
		1.78	51.7384	1.7384	-0.0275143	-2.40786	4.14626	47.6878	92.0009	7.99911
		1.8	51.7583	1.75828	-0.0275248	-2.43538	4.19366	47.6624	91.9129	8.08712
		1.82	51.7782	1.77816	-0.0275354	-2.46292	4.24108	47.6371	91.8249	8.17507
		1.84	51.798	1.79804	-0.027546	-2.49046	4.28851	47.6117	91.737	8.26299
		1.86	51.8179	1.81794	-0.0275566	-2.51802	4.33596	47.5864	91.6491	8.35085
		1.88	51.8378	1.83784	-0.0275671	-2.54559	4.38343	47.5611	91.5613	8.43868
		1.9	51.8578	1.85775	-0.0275777	-2.57317	4.43092	47.5358	91.4735	8.52645
		1.92	51.8777	1.87767	-0.0275883	-2.60075	4.47842	47.5105	91.3858	8.61419
		1.94	51.8976	1.8976	-0.0275989	-2.62835	4.52595	47.4852	91.2981	8.70187
		1.96	51.9175	1.91753	-0.0276095	-2.65596	4.57349	47.46	91.2105	8.78952
		1.98	51.9375	1.93747	-0.0276201	-2.68358	4.62105	47.4347	91.1229	8.87711
		2	51.9574	1.95742	-0.0276307	-2.71121	4.66863	47.4095	91.0353	8.96467
		2.02	51.9774	1.97737	-0.0276413	-2.73885	4.71623	47.3843	90.9478	9.05217
		2.04	51.9973	1.99734	-0.027652	-2.76651	4.76385	47.3591	90.8604	9.13963
		2.06	52.0173	2.01731	-0.0276626	-2.79417	4.81148	47.3339	90.773	9.22705
		2.08	52.0373	2.03729	-0.0276732	-2.82184	4.85913	47.3087	90.6856	9.31442
		2.1	52.0573	2.05728	-0.0276838	-2.84953	4.9068	47.2836	90.5983	9.40174
		2.12	52.0773	2.07727	-0.0276945	-2.87722	4.95449	47.2584	90.511	9.48902
		2.14	52.0973	2.09727	-0.0277051	-2.90493	5.0022	47.2333	90.4238	9.57625
		2.16	52.1173	2.11728	-0.0277157	-2.93264	5.04993	47.2082	90.3366	9.66343
		2.18	52.1373	2.1373	-0.0277264	-2.96037	5.09767	47.1831	90.2494	9.75057
		2.2	52.1573	2.15733	-0.027737	-2.98811	5.14543	47.158	90.1623	9.83766
		2.22	52.1774	2.17736	-0.0277477	-3.01585	5.19321	47.1329	90.0753	9.92471
		2.24	52.1974	2.1974	-0.0277584	-3.04361	5.24101	47.1078	89.9883	10.0117
		2.26	52.2174	2.21745	-0.027769	-3.07138	5.28883	47.0828	89.9013	10.0987
		2.28	52.2375	2.2375	-0.0277797	-3.09916	5.33666	47.0577	89.8144	10.1856
		2.3	52.2576	2.25757	-0.0277904	-3.12695	5.38452	47.0327	89.7276	10.2724
		2.32	52.2776	2.27764	-0.027801	-3.15475	5.43239	47.0077	89.6408	10.3592
		2.34	52.2977	2.29772	-0.0278117	-3.18256	5.48028	46.9827	89.554	10.446
		2.36	52.3178	2.31781	-0.0278224	-3.21039	5.52819	46.9577	89.4673	10.5327
		2.38	52.3379	2.3379	-0.0278331	-3.23822	5.57612	46.9327	89.3806	10.6194
		2.4	52.358	2.358	-0.0278438	-3.26606	5.62407	46.9078	89.294	10.706
		2.42	52.3781	2.37811	-0.0278545	-3.29392	5.67203	46.8828	89.2074	10.7926
		2.44	52.3982	2.39823	-0.0278652	-3.32178	5.72001	46.8579	89.1209	10.8791
		2.46	52.4184	2.41836	-0.0278759	-3.34966	5.76801	46.8329	89.0344	10.9656
		2.48	52.4385	2.43849	-0.0278866	-3.37754	5.81603	46.808	88.948	11.052
		2.5	52.4586	2.45863	-0.0278973	-3.40544	5.86407	46.7831	88.8616	11.1384
		2.52	52.4788	2.47878	-0.027908	-3.43335	5.91213	46.7583	88.7752	11.2248
		2.54	52.4989	2.49894	-0.0279187	-3.46127	5.96021	46.7334	88.6889	11.3111
		2.56	52.5191	2.5191	-0.0279294	-3.4892	6.0083	46.7085	88.6027	11.3973
		2.58	52.5393	2.53927	-0.0279402	-3.51714	6.05641	46.6837	88.5165	11.4835
		2.6	52.5595	2.55945	-0.0279509	-3.54509	6.10454	46.6589	88.4304	11.5696
		2.62	52.5796	2.57964	-0.0279616	-3.57305	6.15269	46.6341	88.3443	11.6557
		2.64	52.5998	2.59984	-0.0279724	-3.60102	6.20086	46.6092	88.2582	11.7418
		2.66	52.62	2.62004	-0.0279831	-3.62901	6.24904	46.5845	88.1722	11.8278
		2.68	52.6402	2.64025	-0.0279939	-3.657	6.29725	46.5597	88.0862	11.9138
		2.7	52.6605	2.66047	-0.0280046	-3.685	6.34547	46.5349	88.0003	11.9997
		2.72	52.6807	2.68069	-0.0280154	-3.71302	6.39371	46.5102	87.9145	12.0855
		2.74	52.7009	2.70093	-0.0280261	-3.74105	6.44197	46.4854	87.8287	12.1713
		2.76	52.7212	2.72117	-0.0280369	-3.76908	6.49025	46.4607	87.7429	12.2571
		2.78	52.7414	2.74142	-0.0280477	-3.79713	6.53855	46.436	87.6572	12.3428
		2.8	52.7617	2.76168	-0.0280584	-3.82519	6.58687	46.4113	87.5715	12.4285
		2.82	52.7819	2.78194	-0.0280692	-3.85326	6.6352	46.3866	87.4859	12.5141
		2.84	52.8022	2.80222	-0.02808	-3.88134	6.68355	46.3619	87.4003	12.5997
		2.86	52.8225	2.8225	-0.0280908	-3.90943	6.73192	46.3373	87.3148	12.6852
		2.88	52.8428	2.84278	-0.0281016	-3.93753	6.78031	46.3126	87.2294	12.7706
		2.9	52.8631	2.86308	-0.0281124	-3.96564	6.82872	46.288	87.1439	12.8561
		2.92	52.8834	2.88338	-0.0281232	-3.99377	6.87715	46.2634	87.0586	12.9414
		2.94	52.9037	2.9037	-0.028134	-4.0219	6.9256	46.2388	86.9732	13.0268
		2.96	52.924	2.92402	-0.0281448	-4.05004	6.97406	46.2142	86.888	13.112
		2.98	52.9443	2.94434	-0.0281556	-4.0782	7.02254	46.1896	86.8027	13.1973
		3	52.9647	2.96468	-0.0281664	-4.10637	7.07105	46.165	86.7176	13.2824
		3.02	52.985	2.98502	-0.0281772	-4.13454	7.11957	46.1405	86.6324	13.3676
		3.04	53.0054	3.00537	-0.028188	-4.16273	7.16811	46.116	86.5474	13.4526
		3.06	53.0257	3.02573	-0.0281989	-4.19093	7.21666	46.0914	86.4623	13.5377
		3.08	53.0461	3.0461	-0.0282097	-4.21914	7.26524	46.0669	86.3774	13.6226
		3.1	53.0665	3.06647	-0.0282205	-4.24736	7.31383	46.0424	86.2925	13.7075
		3.12	53.0869	3.08686	-0.0282314	-4.27559	7.36245	46.0179	86.2076	13.7924
		3.14	53.1072	3.10725	-0.0282422	-4.30383	7.41108	45.9935	86.1228	13.8772
		3.16	53.1276	3.12764	-0.0282531	-4.33209	7.45973	45.969	86.038	13.962
		3.18	53.148	3.14805	-0.0282639	-4.36035	7.5084	45.9445	85.9533	14.0467
		3.2	53.1685	3.16846	-0.0282748	-4.38863	7.55709	45.9201	85.8686	14.1314
		3.22	53.1889	3.18888	-0.0282856	-4.41691	7.6058	45.8957	85.784	14.216
		3.24	53.2093	3.20931	-0.0282965	-4.44521	7.65452	45.8713	85.6994	14.3006
		3.26	53.2298	3.22975	-0.0283074	-4.47352	7.70327	45.8469	85.6149	14.3851
		3.28	53.2502	3.2502	-0.0283182	-4.50183	7.75203	45.8225	85.5304	14.4696
		3.3	53.2706	3.27065	-0.0283291	-4.53016	7.80081	45.7981	85.446	14.554
		3.32	53.2911	3.29111	-0.02834	-4.5585	7.84961	45.7738	85.3616	14.6384
		3.34	53.3116	3.31158	-0.0283509	-4.58685	7.89843	45.7494	85.2773	14.7227
		3.36	53.3321	3.33205	-0.0283618	-4.61522	7.94727	45.7251	85.193	14.807
		3.38	53.3525	3.35254	-0.0283727	-4.64359	7.99613	45.7008	85.1088	14.8912
		3.4	53.373	3.37303	-0.0283836	-4.67197	8.045	45.6765	85.0246	14.9754
		3.42	53.3935	3.39353	-0.0283945	-4.70037	8.0939	45.6522	84.9405	15.0595
		3.44	53.414	3.41404	-0.0284054	-4.72877	8.14281	45.6279	84.8564	15.1436
		3.46	53.4346	3.43455	-0.0284163	-4.75719	8.19174	45.6036	84.7724	15.2276
		3.48	53.4551	3.45508	-0.0284272	-4.78562	8.24069	45.5794	84.6884	15.3116
		3.5	53.4756	3.47561	-0.0284381	-4.81405	8.28966	45.5551	84.6045	15.3955
		3.52	53.4961	3.49615	-0.028449	-4.8425	8.33865	45.5309	84.5207	15.4793
		3.54	53.5167	3.5167	-0.02846	-4.87096	8.38766	45.5067	84.4368	15.5632
		3.56	53.5373	3.53725	-0.0284709	-4.89943	8.43668	45.4825	84.3531	15.6469
		3.58	53.5578	3.55781	-0.0284818	-4.92791	8.48573	45.4583	84.2694	15.7306
		3.6	53.5784	3.57838	-0.0284928	-4.95641	8.53479	45.4341	84.1857	15.8143
		3.62	53.599	3.59896	-0.0285037	-4.98491	8.58387	45.4099	84.1021	15.8979
		3.64	53.6196	3.61955	-0.0285146	-5.01343	8.63298	45.3858	84.0186	15.9814
		3.66	53.6401	3.64014	-0.0285256	-5.04195	8.6821	45.3616	83.9351	16.0649
		3.68	53.6607	3.66075	-0.0285366	-5.07049	8.73124	45.3375	83.8516	16.1484
		3.7	53.6814	3.68136	-0.0285475	-5.09904	8.78039	45.3134	83.7682	16.2318
		3.72	53.702	3.70198	-0.0285585	-5.12759	8.82957	45.2893	83.6849	16.3151
		3.74	53.7226	3.7226	-0.0285695	-5.15616	8.87877	45.2652	83.6016	16.3984
		3.76	53.7432	3.74324	-0.0285804	-5.18474	8.92798	45.2411	83.5183	16.4817
		3.78	53.7639	3.76388	-0.0285914	-5.21334	8.97721	45.2171	83.4351	16.5649
		3.8	53.7845	3.78453	-0.0286024	-5.24194	9.02647	45.193	83.352	16.648
		3.82	53.8052	3.80519	-0.0286134	-5.27055	9.07574	45.169	83.2689	16.7311
		3.84	53.8259	3.82585	-0.0286244	-5.29918	9.12503	45.145	83.1859	16.8141
		3.86	53.8465	3.84653	-0.0286354	-5.32781	9.17434	45.121	83.1029	16.8971
		3.88	53.8672	3.86721	-0.0286464	-5.35646	9.22367	45.097	83.02	16.98
		3.9	53.8879	3.8879	-0.0286574	-5.38511	9.27301	45.073	82.9371	17.0629
		3.92	53.9086	3.9086	-0.0286684	-5.41378	9.32238	45.049	82.8543	17.1457
		3.94	53.9293	3.9293	-0.0286794	-5.44246	9.37176	45.0251	82.7715	17.2285
		3.96	53.95	3.95002	-0.0286904	-5.47115	9.42117	45.0011	82.6888	17.3112
		3.98	53.9707	3.97074	-0.0287014	-5.49985	9.47059	44.9772	82.6061	17.3939
		4	53.9915	3.99147	-0.0287124	-5.52857	9.52003	44.9532	82.5235	17.4765
		4.02	54.0122	4.0122	-0.0287235	-5.55729	9.56949	44.9293	82.4409	17.5591
		4.04	54.033	4.03295	-0.0287345	-5.58602	9.61897	44.9054	82.3584	17.6416
		4.06	54.0537	4.0537	-0.0287455	-5.61477	9.66847	44.8816	82.276	17.724
		4.08	54.0745	4.07446	-0.0287566	-5.64353	9.71799	44.8577	82.1935	17.8065
		4.1	54.0952	4.09523	-0.0287676	-5.67229	9.76753	44.8338	82.1112	17.8888
		4.12	54.116	4.11601	-0.0287787	-5.70107	9.81708	44.81	82.0289	17.9711
		4.14	54.1368	4.1368	-0.0287897	-5.72986	9.86666	44.7862	81.9467	18.0533
		4.16	54.1576	4.15759	-0.0288008	-5.75866	9.91625	44.7623	81.8645	18.1355
		4.18	54.1784	4.17839	-0.0288118	-5.78748	9.96587	44.7385	81.7823	18.2177
		4.2	54.1992	4.1992	-0.0288229	-5.8163	10.0155	44.7147	81.7002	18.2998
		4.22	54.22	4.22002	-0.028834	-5.84513	10.0652	44.6909	81.6182	18.3818
		4.24	54.2408	4.24084	-0.028845	-5.87398	10.1148	44.6672	81.5362	18.4638
		4.26	54.2617	4.26168	-0.0288561	-5.90283	10.1645	44.6434	81.4543	18.5457
		4.28	54.2825	4.28252	-0.0288672	-5.9317	10.2142	44.6197	81.3724	18.6276
		4.3	54.3034	4.30337	-0.0288783	-5.96058	10.2639	44.5959	81.2906	18.7094
		4.32	54.3242	4.32422	-0.0288894	-5.98947	10.3137	44.5722	81.2089	18.7911
		4.34	54.3451	4.34509	-0.0289005	-6.01837	10.3635	44.5485	81.1271	18.8729
		4.36	54.366	4.36596	-0.0289116	-6.04728	10.4132	44.5248	81.0455	18.9545
		4.38	54.3868	4.38684	-0.0289227	-6.0762	10.463	44.5011	80.9639	19.0361
		4.4	54.4077	4.40773	-0.0289338	-6.10514	10.5129	44.4775	80.8823	19.1177
		4.42	54.4286	4.42863	-0.0289449	-6.13408	10.5627	44.4538	80.8008	19.1992
		4.44	54.4495	4.44954	-0.028956	-6.16304	10.6126	44.4302	80.7194	19.2806
		4.46	54.4705	4.47045	-0.0289672	-6.192	10.6625	44.4066	80.638	19.362
		4.48	54.4914	4.49137	-0.0289783	-6.22098	10.7124	44.3829	80.5567	19.4433
		4.5	54.5123	4.5123	-0.0289894	-6.24997	10.7623	44.3593	80.4754	19.5246
		4.52	54.5332	4.53324	-0.0290005	-6.27897	10.8122	44.3357	80.3942	19.6058
		4.54	54.5542	4.55418	-0.0290117	-6.30798	10.8622	44.3122	80.313	19.687
		4.56	54.5751	4.57514	-0.0290228	-6.33701	10.9121	44.2886	80.2319	19.7681
		4.58	54.5961	4.5961	-0.029034	-6.36604	10.9621	44.265	80.1508	19.8492
		4.6	54.6171	4.61707	-0.0290451	-6.39509	11.0122	44.2415	80.0698	19.9302
		4.62	54.638	4.63805	-0.0290563	-6.42414	11.0622	44.218	79.9889	20.0111
		4.64	54.659	4.65903	-0.0290674	-6.45321	11.1122	44.1944	79.908	20.092
		4.66	54.68	4.68003	-0.0290786	-6.48229	11.1623	44.1709	79.8271	20.1729
		4.68	54.701	4.70103	-0.0290898	-6.51138	11.2124	44.1474	79.7463	20.2537
		4.7	54.722	4.72204	-0.0291009	-6.54048	11.2625	44.124	79.6656	20.3344
		4.72	54.7431	4.74306	-0.0291121	-6.56959	11.3126	44.1005	79.5849	20.4151
		4.74	54.7641	4.76408	-0.0291233	-6.59872	11.3628	44.077	79.5043	20.4957
		4.76	54.7851	4.78512	-0.0291345	-6.62785	11.413	44.0536	79.4237	20.5763
		4.78	54.8062	4.80616	-0.0291457	-6.657	11.4632	44.0302	79.3432	20.6568
		4.8	54.8272	4.82721	-0.0291569	-6.68615	11.5134	44.0067	79.2627	20.7373
		4.82	54.8483	4.84827	-0.0291681	-6.71532	11.5636	43.9833	79.1823	20.8177
		4.84	54.8693	4.86934	-0.0291793	-6.7445	11.6138	43.96	79.102	20.898
		4.86	54.8904	4.89041	-0.0291905	-6.77369	11.6641	43.9366	79.0217	20.9783
		4.88	54.9115	4.91149	-0.0292017	-6.80289	11.7144	43.9132	78.9414	21.0586
		4.9	54.9326	4.93258	-0.0292129	-6.8321	11.7647	43.8898	78.8612	21.1388
		4.92	54.9537	4.95368	-0.0292241	-6.86133	11.815	43.8665	78.7811	21.2189
		4.94	54.9748	4.97479	-0.0292354	-6.89056	11.8654	43.8432	78.701	21.299
		4.96	54.9959	4.99591	-0.0292466	-6.91981	11.9157	43.8199	78.621	21.379
		4.98	55.017	5.01703	-0.0292578	-6.94907	11.9661	43.7965	78.541	21.459
		5	55.0382	5.03816	-0.0292691	-6.97834	12.0165	43.7733	78.4611	21.5389
		5.02	55.0593	5.0593	-0.0292803	-7.00762	12.0669	43.75	78.3812	21.6188
		5.04	55.0804	5.08045	-0.0292915	-7.03691	12.1174	43.7267	78.3014	21.6986
		5.06	55.1016	5.1016	-0.0293028	-7.06621	12.1678	43.7034	78.2217	21.7783
		5.08	55.1228	5.12277	-0.0293141	-7.09553	12.2183	43.6802	78.142	21.858
		5.1	55.1439	5.14394	-0.0293253	-7.12485	12.2688	43.657	78.0624	21.9376
		5.12	55.1651	5.16512	-0.0293366	-7.15419	12.3193	43.6338	77.9828	22.0172
		5.14	55.1863	5.18631	-0.0293478	-7.18354	12.3698	43.6105	77.9033	22.0967
		5.16	55.2075	5.2075	-0.0293591	-7.2129	12.4204	43.5874	77.8238	22.1762
		5.18	55.2287	5.22871	-0.0293704	-7.24227	12.471	43.5642	77.7444	22.2556
		5.2	55.2499	5.24992	-0.0293817	-7.27165	12.5216	43.541	77.665	22.335
		5.22	55.2711	5.27114	-0.029393	-7.30104	12.5722	43.5178	77.5857	22.4143
		5.24	55.2924	5.29237	-0.0294042	-7.33044	12.6228	43.4947	77.5065	22.4935
		5.26	55.3136	5.31361	-0.0294155	-7.35986	12.6735	43.4716	77.4273	22.5727
		5.28	55.3349	5.33485	-0.0294268	-7.38929	12.7241	43.4484	77.3481	22.6519
		5.3	55.3561	5.35611	-0.0294381	-7.41872	12.7748	43.4253	77.269	22.731
		5.32	55.3774	5.37737	-0.0294494	-7.44817	12.8255	43.4022	77.19	22.81
		5.34	55.3986	5.39864	-0.0294608	-7.47764	12.8763	43.3792	77.1111	22.8889
		5.36	55.4199	5.41992	-0.0294721	-7.50711	12.927	43.3561	77.0321	22.9679
		5.38	55.4412	5.4412	-0.0294834	-7.53659	12.9778	43.333	76.9533	23.0467
		5.4	55.4625	5.4625	-0.0294947	-7.56609	13.0286	43.31	76.8745	23.1255
		5.42	55.4838	5.4838	-0.029506	-7.59559	13.0794	43.2869	76.7957	23.2043
		5.44	55.5051	5.50511	-0.0295174	-7.62511	13.1302	43.2639	76.717	23.283
		5.46	55.5264	5.52643	-0.0295287	-7.65464	13.1811	43.2409	76.6384	23.3616
		5.48	55.5478	5.54776	-0.0295401	-7.68418	13.2319	43.2179	76.5598	23.4402
		5.5	55.5691	5.56909	-0.0295514	-7.71373	13.2828	43.1949	76.4813	23.5187
		5.52	55.5904	5.59044	-0.0295628	-7.74329	13.3337	43.172	76.4029	23.5971
		5.54	55.6118	5.61179	-0.0295741	-7.77287	13.3847	43.149	76.3244	23.6756
		5.56	55.6331	5.63315	-0.0295855	-7.80245	13.4356	43.126	76.2461	23.7539
		5.58	55.6545	5.65452	-0.0295968	-7.83205	13.4866	43.1031	76.1678	23.8322
		5.6	55.6759	5.67589	-0.0296082	-7.86166	13.5375	43.0802	76.0896	23.9104
		5.62	55.6973	5.69728	-0.0296196	-7.89128	13.5886	43.0573	76.0114	23.9886
		5.64	55.7187	5.71867	-0.029631	-7.92091	13.6396	43.0344	75.9333	24.0667
		5.66	55.7401	5.74007	-0.0296423	-7.95055	13.6906	43.0115	75.8552	24.1448
		5.68	55.7615	5.76148	-0.0296537	-7.9802	13.7417	42.9886	75.7772	24.2228
		5.7	55.7829	5.7829	-0.0296651	-8.00987	13.7928	42.9657	75.6992	24.3008
		5.72	55.8043	5.80432	-0.0296765	-8.03954	13.8439	42.9429	75.6213	24.3787
		5.74	55.8258	5.82576	-0.0296879	-8.06923	13.895	42.92	75.5435	24.4565
		5.76	55.8472	5.8472	-0.0296993	-8.09893	13.9461	42.8972	75.4657	24.5343
		5.78	55.8686	5.86865	-0.0297107	-8.12864	13.9973	42.8744	75.3879	24.6121
		5.8	55.8901	5.89011	-0.0297221	-8.15836	14.0485	42.8516	75.3103	24.6897
		5.82	55.9116	5.91157	-0.0297335	-8.1881	14.0997	42.8288	75.2327	24.7673
		5.84	55.933	5.93305	-0.029745	-8.21784	14.1509	42.806	75.1551	24.8449
		5.86	55.9545	5.95453	-0.0297564	-8.2476	14.2021	42.7833	75.0776	24.9224
		5.88	55.976	5.97602	-0.0297678	-8.27737	14.2534	42.7605	75.0001	24.9999
		5.9	55.9975	5.99752	-0.0297792	-8.30715	14.3047	42.7378	74.9228	25.0772
		5.92	56.019	6.01903	-0.0297907	-8.33694	14.356	42.715	74.8454	25.1546
		5.94	56.0405	6.04055	-0.0298021	-8.36674	14.4073	42.6923	74.7682	25.2318
		5.96	56.0621	6.06207	-0.0298136	-8.39655	14.4586	42.6696	74.6909	25.3091
		5.98	56.0836	6.0836	-0.029825	-8.42638	14.51	42.6469	74.6138	25.3862
		6	56.1051	6.10515	-0.0298365	-8.45621	14.5614	42.6242	74.5367	25.4633
		6.02	56.1267	6.12669	-0.0298479	-8.48606	14.6128	42.6016	74.4596	25.5404
		6.04	56.1483	6.14825	-0.0298594	-8.51592	14.6642	42.5789	74.3826	25.6174
		6.06	56.1698	6.16982	-0.0298709	-8.54579	14.7156	42.5563	74.3057	25.6943
		6.08	56.1914	6.19139	-0.0298823	-8.57567	14.7671	42.5336	74.2288	25.7712
		6.1	56.213	6.21297	-0.0298938	-8.60557	14.8185	42.511	74.152	25.848
		6.12	56.2346	6.23457	-0.0299053	-8.63547	14.87	42.4884	74.0752	25.9248
		6.14	56.2562	6.25616	-0.0299168	-8.66539	14.9216	42.4658	73.9985	26.0015
		6.16	56.2778	6.27777	-0.0299283	-8.69532	14.9731	42.4432	73.9219	26.0781
		6.18	56.2994	6.29939	-0.0299398	-8.72526	15.0246	42.4206	73.8453	26.1547
		6.2	56.321	6.32101	-0.0299513	-8.75521	15.0762	42.3981	73.7688	26.2312
		6.22	56.3426	6.34264	-0.0299628	-8.78517	15.1278	42.3755	73.6923	26.3077
		6.24	56.3643	6.36428	-0.0299743	-8.81515	15.1794	42.353	73.6159	26.3841
		6.26	56.3859	6.38593	-0.0299858	-8.84513	15.2311	42.3305	73.5395	26.4605
		6.28	56.4076	6.40759	-0.0299973	-8.87513	15.2827	42.3079	73.4632	26.5368
		6.3	56.4293	6.42926	-0.0300088	-8.90514	15.3344	42.2854	73.387	26.613
		6.32	56.4509	6.45093	-0.0300204	-8.93516	15.3861	42.263	73.3108	26.6892
		6.34	56.4726	6.47261	-0.0300319	-8.96519	15.4378	42.2405	73.2346	26.7654
		6.36	56.4943	6.4943	-0.0300434	-8.99523	15.4895	42.218	73.1586	26.8414
		6.38	56.516	6.516	-0.030055	-9.02529	15.5413	42.1956	73.0825	26.9175
		6.4	56.5377	6.53771	-0.0300665	-9.05536	15.5931	42.1731	73.0066	26.9934
		6.42	56.5594	6.55942	-0.0300781	-9.08543	15.6449	42.1507	72.9307	27.0693
		6.44	56.5811	6.58115	-0.0300896	-9.11552	15.6967	42.1283	72.8548	27.1452
		6.46	56.6029	6.60288	-0.0301012	-9.14563	15.7485	42.1059	72.7791	27.2209
		6.48	56.6246	6.62462	-0.0301127	-9.17574	15.8004	42.0835	72.7033	27.2967
		6.5	56.6464	6.64637	-0.0301243	-9.20586	15.8522	42.0611	72.6277	27.3723
		6.52	56.6681	6.66813	-0.0301359	-9.236	15.9041	42.0387	72.552	27.448
		6.54	56.6899	6.68989	-0.0301474	-9.26615	15.956	42.0164	72.4765	27.5235
		6.56	56.7117	6.71167	-0.030159	-9.2963	16.008	41.994	72.401	27.599
		6.58	56.7334	6.73345	-0.0301706	-9.32648	16.0599	41.9717	72.3256	27.6744
		6.6	56.7552	6.75524	-0.0301822	-9.35666	16.1119	41.9494	72.2502	27.7498
		6.62	56.777	6.77704	-0.0301938	-9.38685	16.1639	41.927	72.1748	27.8252
		6.64	56.7988	6.79885	-0.0302054	-9.41706	16.2159	41.9047	72.0996	27.9004
		6.66	56.8207	6.82066	-0.030217	-9.44727	16.2679	41.8825	72.0244	27.9756
		6.68	56.8425	6.84249	-0.0302286	-9.4775	16.32	41.8602	71.9492	28.0508
		6.7	56.8643	6.86432	-0.0302402	-9.50774	16.3721	41.8379	71.8741	28.1259
		6.72	56.8862	6.88616	-0.0302518	-9.53799	16.4242	41.8157	71.7991	28.2009
		6.74	56.908	6.90801	-0.0302634	-9.56826	16.4763	41.7934	71.7241	28.2759
		6.76	56.9299	6.92987	-0.0302751	-9.59853	16.5284	41.7712	71.6492	28.3508
		6.78	56.9517	6.95173	-0.0302867	-9.62882	16.5806	41.749	71.5743	28.4257
		6.8	56.9736	6.97361	-0.0302983	-9.65912	16.6327	41.7268	71.4995	28.5005
		6.82	56.9955	6.99549	-0.03031	-9.68943	16.6849	41.7046	71.4248	28.5752
		6.84	57.0174	7.01738	-0.0303216	-9.71975	16.7371	41.6824	71.3501	28.6499
		6.86	57.0393	7.03928	-0.0303332	-9.75008	16.7894	41.6602	71.2755	28.7245
		6.88	57.0612	7.06119	-0.0303449	-9.78043	16.8416	41.6381	71.2009	28.7991
		6.9	57.0831	7.08311	-0.0303566	-9.81078	16.8939	41.6159	71.1264	28.8736
		6.92	57.105	7.10503	-0.0303682	-9.84115	16.9462	41.5938	71.0519	28.9481
		6.94	57.127	7.12696	-0.0303799	-9.87153	16.9985	41.5717	70.9776	29.0224
		6.96	57.1489	7.14891	-0.0303915	-9.90192	17.0508	41.5496	70.9032	29.0968
		6.98	57.1709	7.17086	-0.0304032	-9.93233	17.1032	41.5275	70.8289	29.1711
		7	57.1928	7.19281	-0.0304149	-9.96274	17.1556	41.5054	70.7547	29.2453
		7.02	57.2148	7.21478	-0.0304266	-9.99317	17.208	41.4833	70.6806	29.3194
		7.04	57.2368	7.23676	-0.0304383	-10.0236	17.2604	41.4612	70.6064	29.3936
		7.06	57.2587	7.25874	-0.03045	-10.0541	17.3128	41.4392	70.5324	29.4676
		7.08	57.2807	7.28073	-0.0304617	-10.0845	17.3653	41.4171	70.4584	29.5416
		7.1	57.3027	7.30273	-0.0304734	-10.115	17.4177	41.3951	70.3845	29.6155
		7.12	57.3247	7.32474	-0.0304851	-10.1455	17.4702	41.3731	70.3106	29.6894
		7.14	57.3468	7.34676	-0.0304968	-10.176	17.5227	41.3511	70.2368	29.7632
		7.16	57.3688	7.36879	-0.0305085	-10.2065	17.5753	41.3291	70.163	29.837
		7.18	57.3908	7.39082	-0.0305202	-10.237	17.6278	41.3071	70.0894	29.9106
		7.2	57.4129	7.41287	-0.0305319	-10.2675	17.6804	41.2852	70.0157	29.9843
		7.22	57.4349	7.43492	-0.0305436	-10.2981	17.733	41.2632	69.9421	30.0579
		7.24	57.457	7.45698	-0.0305554	-10.3286	17.7856	41.2413	69.8686	30.1314
		7.26	57.479	7.47905	-0.0305671	-10.3592	17.8382	41.2193	69.7952	30.2048
		7.28	57.5011	7.50112	-0.0305789	-10.3898	17.8909	41.1974	69.7217	30.2783
		7.3	57.5232	7.52321	-0.0305906	-10.4204	17.9436	41.1755	69.6484	30.3516
		7.32	57.5453	7.5453	-0.0306023	-10.451	17.9963	41.1536	69.5751	30.4249
		7.34	57.5674	7.56741	-0.0306141	-10.4816	18.049	41.1317	69.5019	30.4981
		7.36	57.5895	7.58952	-0.0306259	-10.5122	18.1017	41.1098	69.4287	30.5713
		7.38	57.6116	7.61164	-0.0306376	-10.5428	18.1545	41.088	69.3556	30.6444
		7.4	57.6338	7.63376	-0.0306494	-10.5735	18.2073	41.0661	69.2826	30.7174
		7.42	57.6559	7.6559	-0.0306612	-10.6042	18.2601	41.0443	69.2096	30.7904
		7.44	57.678	7.67805	-0.0306729	-10.6348	18.3129	41.0224	69.1366	30.8634
		7.46	57.7002	7.7002	-0.0306847	-10.6655	18.3657	41.0006	69.0637	30.9363
		7.48	57.7224	7.72236	-0.0306965	-10.6962	18.4186	40.9788	68.9909	31.0091
		7.5	57.7445	7.74453	-0.0307083	-10.7269	18.4715	40.957	68.9182	31.0818
		7.52	57.7667	7.76671	-0.0307201	-10.7576	18.5244	40.9352	68.8455	31.1545
		7.54	57.7889	7.7889	-0.0307319	-10.7884	18.5773	40.9135	68.7728	31.2272
		7.56	57.8111	7.81109	-0.0307437	-10.8191	18.6302	40.8917	68.7002	31.2998
		7.58	57.8333	7.8333	-0.0307555	-10.8499	18.6832	40.8699	68.6277	31.3723
		7.6	57.8555	7.85551	-0.0307673	-10.8806	18.7362	40.8482	68.5553	31.4447
		7.62	57.8777	7.87773	-0.0307791	-10.9114	18.7892	40.8265	68.4828	31.5172
		7.64	57.9	7.89996	-0.030791	-10.9422	18.8422	40.8048	68.4105	31.5895
		7.66	57.9222	7.9222	-0.0308028	-10.973	18.8952	40.7831	68.3382	31.6618
		7.68	57.9444	7.94445	-0.0308146	-11.0038	18.9483	40.7614	68.266	31.734
		7.7	57.9667	7.96671	-0.0308264	-11.0347	19.0014	40.7397	68.1938	31.8062
		7.72	57.989	7.98897	-0.0308383	-11.0655	19.0545	40.718	68.1217	31.8783
		7.74	58.0112	8.01124	-0.0308501	-11.0963	19.1076	40.6964	68.0496	31.9504
		7.76	58.0335	8.03352	-0.030862	-11.1272	19.1607	40.6747	67.9776	32.0224
		7.78	58.0558	8.05581	-0.0308738	-11.1581	19.2139	40.6531	67.9057	32.0943
		7.8	58.0781	8.07811	-0.0308857	-11.189	19.2671	40.6315	67.8338	32.1662
		7.82	58.1004	8.10042	-0.0308976	-11.2199	19.3203	40.6099	67.762	32.238
		7.84	58.1227	8.12274	-0.0309094	-11.2508	19.3735	40.5883	67.6902	32.3098
		7.86	58.1451	8.14506	-0.0309213	-11.2817	19.4268	40.5667	67.6185	32.3815
		7.88	58.1674	8.16739	-0.0309332	-11.3126	19.48	40.5451	67.5469	32.4531
		7.9	58.1897	8.18973	-0.0309451	-11.3436	19.5333	40.5235	67.4753	32.5247
		7.92	58.2121	8.21208	-0.0309569	-11.3745	19.5866	40.502	67.4038	32.5962
		7.94	58.2344	8.23444	-0.0309688	-11.4055	19.6399	40.4804	67.3323	32.6677
		7.96	58.2568	8.25681	-0.0309807	-11.4365	19.6933	40.4589	67.2609	32.7391
		7.98	58.2792	8.27919	-0.0309926	-11.4675	19.7467	40.4374	67.1896	32.8104
		8	58.3016	8.30157	-0.0310045	-11.4985	19.8	40.4159	67.1183	32.8817
		8.02	58.324	8.32396	-0.0310164	-11.5295	19.8535	40.3944	67.047	32.953
		8.04	58.3464	8.34636	-0.0310283	-11.5605	19.9069	40.3729	66.9759	33.0241
		8.06	58.3688	8.36878	-0.0310403	-11.5916	19.9603	40.3514	66.9047	33.0953
		8.08	58.3912	8.39119	-0.0310522	-11.6226	20.0138	40.33	66.8337	33.1663
		8.1	58.4136	8.41362	-0.0310641	-11.6537	20.0673	40.3085	66.7627	33.2373
		8.12	58.4361	8.43606	-0.031076	-11.6848	20.1208	40.2871	66.6918	33.3082
		8.14	58.4585	8.4585	-0.031088	-11.7158	20.1743	40.2657	66.6209	33.3791
		8.16	58.481	8.48096	-0.0310999	-11.7469	20.2279	40.2442	66.5501	33.4499
		8.18	58.5034	8.50342	-0.0311119	-11.7781	20.2815	40.2228	66.4793	33.5207
		8.2	58.5259	8.52589	-0.0311238	-11.8092	20.3351	40.2014	66.4086	33.5914
		8.22	58.5484	8.54837	-0.0311358	-11.8403	20.3887	40.1801	66.338	33.662
		8.24	58.5709	8.57085	-0.0311477	-11.8715	20.4423	40.1587	66.2674	33.7326
		8.26	58.5934	8.59335	-0.0311597	-11.9026	20.496	40.1373	66.1968	33.8032
		8.28	58.6159	8.61586	-0.0311717	-11.9338	20.5496	40.116	66.1264	33.8736
		8.3	58.6384	8.63837	-0.0311836	-11.965	20.6033	40.0947	66.056	33.944
		8.32	58.6609	8.66089	-0.0311956	-11.9962	20.6571	40.0733	65.9856	34.0144
		8.34	58.6834	8.68342	-0.0312076	-12.0274	20.7108	40.052	65.9153	34.0847
		8.36	58.706	8.70596	-0.0312196	-12.0586	20.7646	40.0307	65.8451	34.1549
		8.38	58.7285	8.72851	-0.0312316	-12.0898	20.8183	40.0094	65.7749	34.2251
		8.4	58.7511	8.75107	-0.0312436	-12.1211	20.8721	39.9881	65.7048	34.2952
		8.42	58.7736	8.77363	-0.0312556	-12.1523	20.926	39.9669	65.6348	34.3652
		8.44	58.7962	8.79621	-0.0312676	-12.1836	20.9798	39.9456	65.5648	34.4352
		8.46	58.8188	8.81879	-0.0312796	-12.2149	21.0337	39.9244	65.4948	34.5052
		8.48	58.8414	8.84138	-0.0312916	-12.2462	21.0875	39.9031	65.425	34.575
		8.5	58.864	8.86398	-0.0313036	-12.2775	21.1415	39.8819	65.3552	34.6448
		8.52	58.8866	8.88659	-0.0313156	-12.3088	21.1954	39.8607	65.2854	34.7146
		8.54	58.9092	8.90921	-0.0313277	-12.3401	21.2493	39.8395	65.2157	34.7843
		8.56	58.9318	8.93184	-0.0313397	-12.3715	21.3033	39.8183	65.1461	34.8539
		8.58	58.9545	8.95447	-0.0313517	-12.4028	21.3573	39.7971	65.0765	34.9235
		8.6	58.9771	8.97711	-0.0313638	-12.4342	21.4113	39.776	65.007	34.993
		8.62	58.9998	8.99977	-0.0313758	-12.4655	21.4653	39.7548	64.9375	35.0625
		8.64	59.0224	9.02243	-0.0313879	-12.4969	21.5194	39.7337	64.8681	35.1319
		8.66	59.0451	9.0451	-0.0313999	-12.5283	21.5734	39.7125	64.7987	35.2013
		8.68	59.0678	9.06778	-0.031412	-12.5597	21.6275	39.6914	64.7295	35.2705
		8.7	59.0905	9.09046	-0.0314241	-12.5912	21.6816	39.6703	64.6602	35.3398
		8.72	59.1132	9.11316	-0.0314361	-12.6226	21.7358	39.6492	64.5911	35.4089
		8.74	59.1359	9.13586	-0.0314482	-12.6541	21.7899	39.6281	64.522	35.478
		8.76	59.1586	9.15858	-0.0314603	-12.6855	21.8441	39.607	64.4529	35.5471
		8.78	59.1813	9.1813	-0.0314724	-12.717	21.8983	39.586	64.3839	35.6161
		8.8	59.204	9.20403	-0.0314845	-12.7485	21.9525	39.5649	64.315	35.685
		8.82	59.2268	9.22677	-0.0314965	-12.78	22.0067	39.5439	64.2461	35.7539
		8.84	59.2495	9.24952	-0.0315086	-12.8115	22.061	39.5229	64.1773	35.8227
		8.86	59.2723	9.27228	-0.0315207	-12.843	22.1153	39.5018	64.1085	35.8915
		8.88	59.295	9.29504	-0.0315329	-12.8745	22.1696	39.4808	64.0399	35.9601
		8.9	59.3178	9.31782	-0.031545	-12.9061	22.2239	39.4598	63.9712	36.0288
		8.92	59.3406	9.3406	-0.0315571	-12.9376	22.2782	39.4388	63.9026	36.0974
		8.94	59.3634	9.36339	-0.0315692	-12.9692	22.3326	39.4179	63.8341	36.1659
		8.96	59.3862	9.38619	-0.0315813	-13.0008	22.387	39.3969	63.7657	36.2343
		8.98	59.409	9.409	-0.0315935	-13.0324	22.4414	39.3759	63.6973	36.3027
		9	59.4318	9.43182	-0.0316056	-13.064	22.4958	39.355	63.6289	36.3711
		9.02	59.4546	9.45465	-0.0316177	-13.0956	22.5502	39.3341	63.5606	36.4394
		9.04	59.4775	9.47748	-0.0316299	-13.1272	22.6047	39.3131	63.4924	36.5076
		9.06	59.5003	9.50033	-0.031642	-13.1589	22.6592	39.2922	63.4243	36.5757
		9.08	59.5232	9.52318	-0.0316542	-13.1905	22.7137	39.2713	63.3562	36.6438
		9.1	59.546	9.54604	-0.0316663	-13.2222	22.7682	39.2505	63.2881	36.7119
		9.12	59.5689	9.56891	-0.0316785	-13.2539	22.8228	39.2296	63.2201	36.7799
		9.14	59.5918	9.59179	-0.0316907	-13.2856	22.8774	39.2087	63.1522	36.8478
		9.16	59.6147	9.61468	-0.0317028	-13.3173	22.9319	39.1879	63.0843	36.9157
		9.18	59.6376	9.63758	-0.031715	-13.349	22.9866	39.167	63.0165	36.9835
		9.2	59.6605	9.66049	-0.0317272	-13.3807	23.0412	39.1462	62.9488	37.0512
		9.22	59.6834	9.6834	-0.0317394	-13.4124	23.0958	39.1254	62.8811	37.1189
		9.24	59.7063	9.70633	-0.0317516	-13.4442	23.1505	39.1046	62.8134	37.1866
		9.26	59.7293	9.72926	-0.0317638	-13.476	23.2052	39.0838	62.7459	37.2541
		9.28	59.7522	9.7522	-0.031776	-13.5077	23.2599	39.063	62.6784	37.3216
		9.3	59.7751	9.77515	-0.0317882	-13.5395	23.3147	39.0422	62.6109	37.3891
		9.32	59.7981	9.79811	-0.0318004	-13.5713	23.3694	39.0214	62.5435	37.4565
		9.34	59.8211	9.82108	-0.0318126	-13.6031	23.4242	39.0007	62.4762	37.5238
		9.36	59.8441	9.84405	-0.0318248	-13.635	23.479	38.9799	62.4089	37.5911
		9.38	59.867	9.86704	-0.031837	-13.6668	23.5338	38.9592	62.3417	37.6583
		9.4	59.89	9.89003	-0.0318493	-13.6986	23.5887	38.9385	62.2745	37.7255
		9.42	59.913	9.91304	-0.0318615	-13.7305	23.6435	38.9178	62.2074	37.7926
		9.44	59.936	9.93605	-0.0318737	-13.7624	23.6984	38.8971	62.1404	37.8596
		9.46	59.9591	9.95907	-0.031886	-13.7943	23.7533	38.8764	62.0734	37.9266
		9.48	59.9821	9.9821	-0.0318982	-13.8262	23.8083	38.8557	62.0065	37.9935
		9.5	60.0051	10.0051	-0.0319105	-13.8581	23.8632	38.835	61.9396	38.0604
		9.52	60.0282	10.0282	-0.0319227	-13.89	23.9182	38.8144	61.8728	38.1272
		9.54	60.0512	10.0512	-0.031935	-13.9219	23.9732	38.7937	61.806	38.194
		9.56	60.0743	10.0743	-0.0319473	-13.9539	24.0282	38.7731	61.7393	38.2607
		9.58	60.0974	10.0974	-0.0319595	-13.9858	24.0832	38.7525	61.6727	38.3273
		9.6	60.1205	10.1205	-0.0319718	-14.0178	24.1383	38.7319	61.6061	38.3939
		9.62	60.1436	10.1436	-0.0319841	-14.0498	24.1934	38.7113	61.5396	38.4604
		9.64	60.1667	10.1667	-0.0319964	-14.0818	24.2484	38.6907	61.4732	38.5268
		9.66	60.1898	10.1898	-0.0320087	-14.1138	24.3036	38.6701	61.4068	38.5932
		9.68	60.2129	10.2129	-0.032021	-14.1458	24.3587	38.6495	61.3405	38.6595
		9.7	60.236	10.236	-0.0320333	-14.1779	24.4139	38.629	61.2742	38.7258
		9.72	60.2591	10.2591	-0.0320456	-14.2099	24.469	38.6084	61.208	38.792
		9.74	60.2823	10.2823	-0.0320579	-14.242	24.5242	38.5879	61.1418	38.8582
		9.76	60.3054	10.3054	-0.0320702	-14.274	24.5795	38.5674	61.0757	38.9243
		9.78	60.3286	10.3286	-0.0320825	-14.3061	24.6347	38.5469	61.0097	38.9903
		9.8	60.3518	10.3518	-0.0320948	-14.3382	24.69	38.5264	60.9437	39.0563
		9.82	60.375	10.375	-0.0321071	-14.3703	24.7453	38.5059	60.8778	39.1222
		9.84	60.3981	10.3981	-0.0321195	-14.4024	24.8006	38.4854	60.8119	39.1881
		9.86	60.4213	10.4213	-0.0321318	-14.4346	24.8559	38.4649	60.7461	39.2539
		9.88	60.4446	10.4446	-0.0321442	-14.4667	24.9113	38.4445	60.6803	39.3197
		9.9	60.4678	10.4678	-0.0321565	-14.4989	24.9666	38.424	60.6146	39.3854
		9.92	60.491	10.491	-0.0321689	-14.531	25.022	38.4036	60.549	39.451
		9.94	60.5142	10.5142	-0.0321812	-14.5632	25.0774	38.3832	60.4835	39.5165
		9.96	60.5375	10.5375	-0.0321936	-14.5954	25.1329	38.3628	60.4179	39.5821
		9.98	60.5607	10.5607	-0.0322059	-14.6276	25.1883	38.3423	60.3525	39.6475
		10	60.584	10.584	-0.0322183	-14.6598	25.2438	38.322	60.2871	39.7129
		10.02	60.6073	10.6073	-0.0322307	-14.6921	25.2993	38.3016	60.2218	39.7782
		10.04	60.6305	10.6305	-0.0322431	-14.7243	25.3548	38.2812	60.1565	39.8435
		10.06	60.6538	10.6538	-0.0322554	-14.7566	25.4104	38.2608	60.0913	39.9087
		10.08	60.6771	10.6771	-0.0322678	-14.7888	25.4659	38.2405	60.0261	39.9739
		10.1	60.7004	10.7004	-0.0322802	-14.8211	25.5215	38.2202	59.961	40.039
		10.12	60.7237	10.7237	-0.0322926	-14.8534	25.5771	38.1998	59.896	40.104
		10.14	60.7471	10.7471	-0.032305	-14.8857	25.6328	38.1795	59.831	40.169
		10.16	60.7704	10.7704	-0.0323174	-14.918	25.6884	38.1592	59.7661	40.2339
		10.18	60.7937	10.7937	-0.0323298	-14.9504	25.7441	38.1389	59.7012	40.2988
		10.2	60.8171	10.8171	-0.0323423	-14.9827	25.7998	38.1186	59.6364	40.3636
		10.22	60.8404	10.8404	-0.0323547	-15.0151	25.8555	38.0984	59.5716	40.4284
		10.24	60.8638	10.8638	-0.0323671	-15.0474	25.9112	38.0781	59.5069	40.4931
		10.26	60.8872	10.8872	-0.0323795	-15.0798	25.967	38.0578	59.4423	40.5577
		10.28	60.9106	10.9106	-0.032392	-15.1122	26.0228	38.0376	59.3777	40.6223
		10.3	60.934	10.934	-0.0324044	-15.1446	26.0786	38.0174	59.3132	40.6868
		10.32	60.9574	10.9574	-0.0324169	-15.177	26.1344	37.9971	59.2488	40.7512
		10.34	60.9808	10.9808	-0.0324293	-15.2094	26.1902	37.9769	59.1844	40.8156
		10.36	61.0042	11.0042	-0.0324418	-15.2419	26.2461	37.9567	59.12	40.88
		10.38	61.0276	11.0276	-0.0324542	-15.2743	26.302	37.9365	59.0558	40.9442
		10.4	61.0511	11.0511	-0.0324667	-15.3068	26.3579	37.9164	58.9915	41.0085
		10.42	61.0745	11.0745	-0.0324792	-15.3393	26.4138	37.8962	58.9274	41.0726
		10.44	61.098	11.098	-0.0324916	-15.3718	26.4698	37.8761	58.8633	41.1367
		10.46	61.1215	11.1215	-0.0325041	-15.4043	26.5257	37.8559	58.7992	41.2008
		10.48	61.1449	11.1449	-0.0325166	-15.4368	26.5817	37.8358	58.7352	41.2648
		10.5	61.1684	11.1684	-0.0325291	-15.4693	26.6377	37.8156	58.6713	41.3287
		10.52	61.1919	11.1919	-0.0325416	-15.5019	26.6938	37.7955	58.6074	41.3926
		10.54	61.2154	11.2154	-0.0325541	-15.5344	26.7498	37.7754	58.5436	41.4564
		10.56	61.2389	11.2389	-0.0325666	-15.567	26.8059	37.7553	58.4799	41.5201
		10.58	61.2624	11.2624	-0.0325791	-15.5996	26.862	37.7353	58.4162	41.5838
		10.6	61.286	11.286	-0.0325916	-15.6322	26.9181	37.7152	58.3525	41.6475
		10.62	61.3095	11.3095	-0.0326041	-15.6648	26.9743	37.6951	58.289	41.711
		10.64	61.3331	11.3331	-0.0326167	-15.6974	27.0304	37.6751	58.2255	41.7745
		10.66	61.3566	11.3566	-0.0326292	-15.73	27.0866	37.655	58.162	41.838
		10.68	61.3802	11.3802	-0.0326417	-15.7627	27.1428	37.635	58.0986	41.9014
		10.7	61.4038	11.4038	-0.0326543	-15.7953	27.1991	37.615	58.0352	41.9648
		10.72	61.4273	11.4273	-0.0326668	-15.828	27.2553	37.595	57.972	42.028
		10.74	61.4509	11.4509	-0.0326793	-15.8607	27.3116	37.575	57.9087	42.0913
		10.76	61.4745	11.4745	-0.0326919	-15.8933	27.3679	37.555	57.8456	42.1544
		10.78	61.4982	11.4982	-0.0327045	-15.926	27.4242	37.535	57.7825	42.2175
		10.8	61.5218	11.5218	-0.032717	-15.9588	27.4805	37.5151	57.7194	42.2806
		10.82	61.5454	11.5454	-0.0327296	-15.9915	27.5369	37.4951	57.6564	42.3436
		10.84	61.569	11.569	-0.0327422	-16.0242	27.5933	37.4752	57.5935	42.4065
		10.86	61.5927	11.5927	-0.0327547	-16.057	27.6497	37.4553	57.5306	42.4694
		10.88	61.6163	11.6163	-0.0327673	-16.0898	27.7061	37.4353	57.4678	42.5322
		10.9	61.64	11.64	-0.0327799	-16.1225	27.7626	37.4154	57.405	42.595
		10.92	61.6637	11.6637	-0.0327925	-16.1553	27.819	37.3955	57.3423	42.6577
		10.94	61.6874	11.6874	-0.0328051	-16.1881	27.8755	37.3756	57.2797	42.7203
		10.96	61.7111	11.7111	-0.0328177	-16.221	27.932	37.3558	57.2171	42.7829
		10.98	61.7348	11.7348	-0.0328303	-16.2538	27.9886	37.3359	57.1545	42.8455
		11	61.7585	11.7585	-0.0328429	-16.2866	28.0451	37.316	57.0921	42.9079
		11.02	61.7822	11.7822	-0.0328555	-16.3195	28.1017	37.2962	57.0297	42.9703
		11.04	61.8059	11.8059	-0.0328681	-16.3524	28.1583	37.2763	56.9673	43.0327
		11.06	61.8297	11.8297	-0.0328808	-16.3852	28.2149	37.2565	56.905	43.095
		11.08	61.8534	11.8534	-0.0328934	-16.4181	28.2715	37.2367	56.8428	43.1572
		11.1	61.8772	11.8772	-0.032906	-16.451	28.3282	37.2169	56.7806	43.2194
		11.12	61.9009	11.9009	-0.0329187	-16.4839	28.3849	37.1971	56.7185	43.2815
		11.14	61.9247	11.9247	-0.0329313	-16.5169	28.4416	37.1773	56.6564	43.3436
		11.16	61.9485	11.9485	-0.0329439	-16.5498	28.4983	37.1576	56.5944	43.4056
		11.18	61.9723	11.9723	-0.0329566	-16.5828	28.5551	37.1378	56.5325	43.4675
		11.2	61.9961	11.9961	-0.0329693	-16.6158	28.6118	37.118	56.4706	43.5294
		11.22	62.0199	12.0199	-0.0329819	-16.6487	28.6686	37.0983	56.4087	43.5913
		11.24	62.0437	12.0437	-0.0329946	-16.6817	28.7255	37.0786	56.347	43.653
		11.26	62.0676	12.0676	-0.0330073	-16.7147	28.7823	37.0588	56.2852	43.7148
		11.28	62.0914	12.0914	-0.0330199	-16.7478	28.8392	37.0391	56.2236	43.7764
		11.3	62.1152	12.1152	-0.0330326	-16.7808	28.896	37.0194	56.162	43.838
		11.32	62.1391	12.1391	-0.0330453	-16.8138	28.9529	36.9997	56.1004	43.8996
		11.34	62.163	12.163	-0.033058	-16.8469	29.0099	36.9801	56.039	43.961
		11.36	62.1868	12.1868	-0.0330707	-16.88	29.0668	36.9604	55.9775	44.0225
		11.38	62.2107	12.2107	-0.0330834	-16.913	29.1238	36.9407	55.9162	44.0838
		11.4	62.2346	12.2346	-0.0330961	-16.9461	29.1808	36.9211	55.8548	44.1452
		11.42	62.2585	12.2585	-0.0331088	-16.9792	29.2378	36.9015	55.7936	44.2064
		11.44	62.2824	12.2824	-0.0331215	-17.0124	29.2948	36.8818	55.7324	44.2676
		11.46	62.3064	12.3064	-0.0331343	-17.0455	29.3519	36.8622	55.6713	44.3287
		11.48	62.3303	12.3303	-0.033147	-17.0787	29.409	36.8426	55.6102	44.3898
		11.5	62.3542	12.3542	-0.0331597	-17.1118	29.4661	36.823	55.5492	44.4508
		11.52	62.3782	12.3782	-0.0331725	-17.145	29.5232	36.8034	55.4882	44.5118
		11.54	62.4021	12.4021	-0.0331852	-17.1782	29.5803	36.7839	55.4273	44.5727
		11.56	62.4261	12.4261	-0.0331979	-17.2114	29.6375	36.7643	55.3664	44.6336
		11.58	62.4501	12.4501	-0.0332107	-17.2446	29.6947	36.7447	55.3056	44.6944
		11.6	62.4741	12.4741	-0.0332234	-17.2778	29.7519	36.7252	55.2449	44.7551
		11.62	62.4981	12.4981	-0.0332362	-17.311	29.8091	36.7057	55.1842	44.8158
		11.64	62.5221	12.5221	-0.033249	-17.3443	29.8664	36.6861	55.1236	44.8764
		11.66	62.5461	12.5461	-0.0332617	-17.3775	29.9236	36.6666	55.063	44.937
		11.68	62.5701	12.5701	-0.0332745	-17.4108	29.9809	36.6471	55.0025	44.9975
		11.7	62.5941	12.5941	-0.0332873	-17.4441	30.0383	36.6276	54.9421	45.0579
		11.72	62.6182	12.6182	-0.0333001	-17.4774	30.0956	36.6082	54.8817	45.1183
		11.74	62.6422	12.6422	-0.0333129	-17.5107	30.153	36.5887	54.8214	45.1786
		11.76	62.6663	12.6663	-0.0333257	-17.544	30.2104	36.5692	54.7611	45.2389
		11.78	62.6904	12.6904	-0.0333385	-17.5774	30.2678	36.5498	54.7009	45.2991
		11.8	62.7145	12.7145	-0.0333513	-17.6107	30.3252	36.5303	54.6407	45.3593
		11.82	62.7385	12.7385	-0.0333641	-17.6441	30.3826	36.5109	54.5806	45.4194
		11.84	62.7626	12.7626	-0.0333769	-17.6775	30.4401	36.4915	54.5206	45.4794
		11.86	62.7867	12.7867	-0.0333897	-17.7109	30.4976	36.4721	54.4606	45.5394
		11.88	62.8109	12.8109	-0.0334025	-17.7443	30.5551	36.4527	54.4006	45.5994
		11.9	62.835	12.835	-0.0334154	-17.7777	30.6127	36.4333	54.3408	45.6592
		11.92	62.8591	12.8591	-0.0334282	-17.8111	30.6702	36.4139	54.281	45.719
		11.94	62.8833	12.8833	-0.0334411	-17.8446	30.7278	36.3945	54.2212	45.7788
		11.96	62.9074	12.9074	-0.0334539	-17.878	30.7854	36.3752	54.1615	45.8385
		11.98	62.9316	12.9316	-0.0334667	-17.9115	30.8431	36.3558	54.1018	45.8982
		12	62.9557	12.9557	-0.0334796	-17.945	30.9007	36.3365	54.0423	45.9577
		12.02	62.9799	12.9799	-0.0334925	-17.9784	30.9584	36.3172	53.9827	46.0173
		12.04	63.0041	13.0041	-0.0335053	-18.012	31.0161	36.2979	53.9233	46.0767
		12.06	63.0283	13.0283	-0.0335182	-18.0455	31.0738	36.2786	53.8638	46.1362
		12.08	63.0525	13.0525	-0.0335311	-18.079	31.1315	36.2593	53.8045	46.1955
		12.1	63.0767	13.0767	-0.0335439	-18.1125	31.1893	36.24	53.7452	46.2548
		12.12	63.101	13.101	-0.0335568	-18.1461	31.2471	36.2207	53.6859	46.3141
		12.14	63.1252	13.1252	-0.0335697	-18.1797	31.3049	36.2014	53.6267	46.3733
		12.16	63.1495	13.1495	-0.0335826	-18.2133	31.3627	36.1822	53.5676	46.4324
		12.18	63.1737	13.1737	-0.0335955	-18.2469	31.4206	36.1629	53.5085	46.4915
		12.2	63.198	13.198	-0.0336084	-18.2805	31.4784	36.1437	53.4495	46.5505
		12.22	63.2222	13.2222	-0.0336213	-18.3141	31.5363	36.1245	53.3906	46.6094
		12.24	63.2465	13.2465	-0.0336342	-18.3477	31.5942	36.1053	53.3317	46.6683
		12.26	63.2708	13.2708	-0.0336472	-18.3814	31.6522	36.0861	53.2728	46.7272
		12.28	63.2951	13.2951	-0.0336601	-18.415	31.7101	36.0669	53.214	46.786
		12.3	63.3194	13.3194	-0.033673	-18.4487	31.7681	36.0477	53.1553	46.8447
		12.32	63.3438	13.3438	-0.0336859	-18.4824	31.8261	36.0285	53.0966	46.9034
		12.34	63.3681	13.3681	-0.0336989	-18.5161	31.8842	36.0094	53.038	46.962
		12.36	63.3924	13.3924	-0.0337118	-18.5498	31.9422	35.9902	52.9794	47.0206
		12.38	63.4168	13.4168	-0.0337248	-18.5835	32.0003	35.9711	52.9209	47.0791
		12.4	63.4411	13.4411	-0.0337377	-18.6173	32.0584	35.9519	52.8625	47.1375
		12.42	63.4655	13.4655	-0.0337507	-18.651	32.1165	35.9328	52.8041	47.1959
		12.44	63.4899	13.4899	-0.0337636	-18.6848	32.1746	35.9137	52.7457	47.2543
		12.46	63.5143	13.5143	-0.0337766	-18.7185	32.2328	35.8946	52.6875	47.3125
		12.48	63.5387	13.5387	-0.0337896	-18.7523	32.291	35.8755	52.6292	47.3708
		12.5	63.5631	13.5631	-0.0338026	-18.7861	32.3492	35.8564	52.5711	47.4289
		12.52	63.5875	13.5875	-0.0338155	-18.82	32.4074	35.8374	52.513	47.487
		12.54	63.6119	13.6119	-0.0338285	-18.8538	32.4657	35.8183	52.4549	47.5451
		12.56	63.6363	13.6363	-0.0338415	-18.8876	32.524	35.7993	52.3969	47.6031
		12.58	63.6608	13.6608	-0.0338545	-18.9215	32.5822	35.7802	52.339	47.661
		12.6	63.6852	13.6852	-0.0338675	-18.9553	32.6406	35.7612	52.2811	47.7189
		12.62	63.7097	13.7097	-0.0338805	-18.9892	32.6989	35.7422	52.2233	47.7767
		12.64	63.7341	13.7341	-0.0338935	-19.0231	32.7573	35.7232	52.1655	47.8345
		12.66	63.7586	13.7586	-0.0339066	-19.057	32.8157	35.7042	52.1078	47.8922
		12.68	63.7831	13.7831	-0.0339196	-19.0909	32.8741	35.6852	52.0501	47.9499
		12.7	63.8076	13.8076	-0.0339326	-19.1249	32.9325	35.6662	51.9925	48.0075
		12.72	63.8321	13.8321	-0.0339457	-19.1588	32.9909	35.6472	51.935	48.065
		12.74	63.8566	13.8566	-0.0339587	-19.1928	33.0494	35.6283	51.8775	48.1225
		12.76	63.8812	13.8812	-0.0339717	-19.2268	33.1079	35.6093	51.8201	48.1799
		12.78	63.9057	13.9057	-0.0339848	-19.2607	33.1664	35.5904	51.7627	48.2373
		12.8	63.9302	13.9302	-0.0339978	-19.2947	33.225	35.5714	51.7054	48.2946
		12.82	63.9548	13.9548	-0.0340109	-19.3287	33.2836	35.5525	51.6481	48.3519
		12.84	63.9794	13.9794	-0.034024	-19.3628	33.3421	35.5336	51.5909	48.4091
		12.86	64.0039	14.0039	-0.034037	-19.3968	33.4008	35.5147	51.5337	48.4663
		12.88	64.0285	14.0285	-0.0340501	-19.4309	33.4594	35.4958	51.4766	48.5234
		12.9	64.0531	14.0531	-0.0340632	-19.4649	33.518	35.4769	51.4196	48.5804
		12.92	64.0777	14.0777	-0.0340763	-19.499	33.5767	35.4581	51.3626	48.6374
		12.94	64.1023	14.1023	-0.0340893	-19.5331	33.6354	35.4392	51.3057	48.6943
		12.96	64.127	14.127	-0.0341024	-19.5672	33.6941	35.4204	51.2488	48.7512
		12.98	64.1516	14.1516	-0.0341155	-19.6013	33.7529	35.4015	51.192	48.808
		13	64.1762	14.1762	-0.0341286	-19.6354	33.8117	35.3827	51.1352	48.8648
		13.02	64.2009	14.2009	-0.0341418	-19.6696	33.8705	35.3639	51.0785	48.9215
		13.04	64.2255	14.2255	-0.0341549	-19.7037	33.9293	35.3451	51.0219	48.9781
		13.06	64.2502	14.2502	-0.034168	-19.7379	33.9881	35.3263	50.9653	49.0347
		13.08	64.2749	14.2749	-0.0341811	-19.7721	34.047	35.3075	50.9088	49.0912
		13.1	64.2996	14.2996	-0.0341942	-19.8063	34.1058	35.2887	50.8523	49.1477
		13.12	64.3243	14.3243	-0.0342074	-19.8405	34.1647	35.2699	50.7959	49.2041
		13.14	64.349	14.349	-0.0342205	-19.8747	34.2237	35.2512	50.7395	49.2605
		13.16	64.3737	14.3737	-0.0342337	-19.9089	34.2826	35.2324	50.6832	49.3168
		13.18	64.3984	14.3984	-0.0342468	-19.9432	34.3416	35.2137	50.6269	49.3731
		13.2	64.4231	14.4231	-0.03426	-19.9774	34.4006	35.195	50.5707	49.4293
		13.22	64.4479	14.4479	-0.0342731	-20.0117	34.4596	35.1762	50.5146	49.4854
		13.24	64.4726	14.4726	-0.0342863	-20.046	34.5186	35.1575	50.4585	49.5415
		13.26	64.4974	14.4974	-0.0342994	-20.0803	34.5777	35.1388	50.4024	49.5976
		13.28	64.5222	14.5222	-0.0343126	-20.1146	34.6368	35.1201	50.3465	49.6535
		13.3	64.547	14.547	-0.0343258	-20.1489	34.6959	35.1015	50.2905	49.7095
		13.32	64.5718	14.5718	-0.034339	-20.1833	34.755	35.0828	50.2347	49.7653
		13.34	64.5966	14.5966	-0.0343522	-20.2176	34.8142	35.0641	50.1789	49.8211
		13.36	64.6214	14.6214	-0.0343654	-20.252	34.8734	35.0455	50.1231	49.8769
		13.38	64.6462	14.6462	-0.0343786	-20.2864	34.9326	35.0269	50.0674	49.9326
		13.4	64.671	14.671	-0.0343918	-20.3208	34.9918	35.0082	50.0117	49.9883
		13.42	64.6959	14.6959	-0.034405	-20.3552	35.051	34.9896	49.9562	50.0438
		13.44	64.7207	14.7207	-0.0344182	-20.3896	35.1103	34.971	49.9006	50.0994
		13.46	64.7456	14.7456	-0.0344314	-20.424	35.1696	34.9524	49.8451	50.1549
		13.48	64.7704	14.7704	-0.0344446	-20.4585	35.2289	34.9338	49.7897	50.2103
		13.5	64.7953	14.7953	-0.0344579	-20.4929	35.2882	34.9152	49.7343	50.2657
		13.52	64.8202	14.8202	-0.0344711	-20.5274	35.3476	34.8967	49.679	50.321
		13.54	64.8451	14.8451	-0.0344843	-20.5619	35.407	34.8781	49.6238	50.3762
		13.56	64.87	14.87	-0.0344976	-20.5964	35.4664	34.8595	49.5686	50.4314
		13.58	64.8949	14.8949	-0.0345108	-20.6309	35.5258	34.841	49.5134	50.4866
		13.6	64.9198	14.9198	-0.0345241	-20.6654	35.5853	34.8225	49.4583	50.5417
		13.62	64.9448	14.9448	-0.0345374	-20.7	35.6447	34.804	49.4033	50.5967
		13.64	64.9697	14.9697	-0.0345506	-20.7345	35.7042	34.7854	49.3483	50.6517
		13.66	64.9947	14.9947	-0.0345639	-20.7691	35.7637	34.7669	49.2934	50.7066
		13.68	65.0196	15.0196	-0.0345772	-20.8036	35.8233	34.7485	49.2385	50.7615
		13.7	65.0446	15.0446	-0.0345904	-20.8382	35.8828	34.73	49.1837	50.8163
		13.72	65.0696	15.0696	-0.0346037	-20.8728	35.9424	34.7115	49.1289	50.8711
		13.74	65.0946	15.0946	-0.034617	-20.9075	36.002	34.693	49.0742	50.9258
		13.76	65.1196	15.1196	-0.0346303	-20.9421	36.0617	34.6746	49.0195	50.9805
		13.78	65.1446	15.1446	-0.0346436	-20.9767	36.1213	34.6561	48.9649	51.0351
		13.8	65.1696	15.1696	-0.0346569	-21.0114	36.181	34.6377	48.9104	51.0896
		13.82	65.1947	15.1947	-0.0346702	-21.0461	36.2407	34.6193	48.8559	51.1441
		13.84	65.2197	15.2197	-0.0346836	-21.0807	36.3004	34.6009	48.8015	51.1985
		13.86	65.2447	15.2447	-0.0346969	-21.1154	36.3602	34.5825	48.7471	51.2529
		13.88	65.2698	15.2698	-0.0347102	-21.1501	36.4199	34.5641	48.6928	51.3072
		13.9	65.2949	15.2949	-0.0347235	-21.1849	36.4797	34.5457	48.6385	51.3615
		13.92	65.3199	15.3199	-0.0347369	-21.2196	36.5396	34.5273	48.5843	51.4157
		13.94	65.345	15.345	-0.0347502	-21.2544	36.5994	34.509	48.5301	51.4699
		13.96	65.3701	15.3701	-0.0347636	-21.2891	36.6593	34.4906	48.476	51.524
		13.98	65.3952	15.3952	-0.0347769	-21.3239	36.7191	34.4723	48.4219	51.5781
		14	65.4204	15.4204	-0.0347903	-21.3587	36.779	34.4539	48.3679	51.6321
		14.02	65.4455	15.4455	-0.0348036	-21.3935	36.839	34.4356	48.314	51.686
		14.04	65.4706	15.4706	-0.034817	-21.4283	36.8989	34.4173	48.2601	51.7399
		14.06	65.4958	15.4958	-0.0348304	-21.4631	36.9589	34.399	48.2063	51.7937
		14.08	65.5209	15.5209	-0.0348438	-21.498	37.0189	34.3807	48.1525	51.8475
		14.1	65.5461	15.5461	-0.0348571	-21.5328	37.0789	34.3624	48.0988	51.9012
		14.12	65.5713	15.5713	-0.0348705	-21.5677	37.139	34.3441	48.0451	51.9549
		14.14	65.5965	15.5965	-0.0348839	-21.6026	37.199	34.3259	47.9915	52.0085
		14.16	65.6216	15.6216	-0.0348973	-21.6375	37.2591	34.3076	47.9379	52.0621
		14.18	65.6469	15.6469	-0.0349107	-21.6724	37.3193	34.2894	47.8844	52.1156
		14.2	65.6721	15.6721	-0.0349241	-21.7073	37.3794	34.2711	47.8309	52.1691
		14.22	65.6973	15.6973	-0.0349375	-21.7423	37.4396	34.2529	47.7775	52.2225
		14.24	65.7225	15.7225	-0.034951	-21.7772	37.4997	34.2347	47.7242	52.2758
		14.26	65.7478	15.7478	-0.0349644	-21.8122	37.5599	34.2165	47.6709	52.3291
		14.28	65.773	15.773	-0.0349778	-21.8472	37.6202	34.1983	47.6177	52.3823
		14.3	65.7983	15.7983	-0.0349912	-21.8821	37.6804	34.1801	47.5645	52.4355
		14.32	65.8236	15.8236	-0.0350047	-21.9172	37.7407	34.1619	47.5114	52.4886
		14.34	65.8488	15.8488	-0.0350181	-21.9522	37.801	34.1437	47.4583	52.5417
		14.36	65.8741	15.8741	-0.0350316	-21.9872	37.8613	34.1256	47.4052	52.5948
		14.38	65.8994	15.8994	-0.035045	-22.0222	37.9217	34.1074	47.3523	52.6477
		14.4	65.9247	15.9247	-0.0350585	-22.0573	37.982	34.0893	47.2994	52.7006
		14.42	65.9501	15.9501	-0.035072	-22.0924	38.0424	34.0712	47.2465	52.7535
		14.44	65.9754	15.9754	-0.0350854	-22.1275	38.1029	34.053	47.1937	52.8063
		14.46	66.0007	16.0007	-0.0350989	-22.1626	38.1633	34.0349	47.1409	52.8591
		14.48	66.0261	16.0261	-0.0351124	-22.1977	38.2238	34.0168	47.0882	52.9118
		14.5	66.0514	16.0514	-0.0351259	-22.2328	38.2842	33.9987	47.0356	52.9644
		14.52	66.0768	16.0768	-0.0351394	-22.2679	38.3448	33.9806	46.983	53.017
		14.54	66.1022	16.1022	-0.0351529	-22.3031	38.4053	33.9626	46.9305	53.0695
		14.56	66.1276	16.1276	-0.0351664	-22.3383	38.4658	33.9445	46.878	53.122
		14.58	66.153	16.153	-0.0351799	-22.3734	38.5264	33.9265	46.8255	53.1745
		14.6	66.1784	16.1784	-0.0351934	-22.4086	38.587	33.9084	46.7732	53.2268
		14.62	66.2038	16.2038	-0.0352069	-22.4438	38.6476	33.8904	46.7208	53.2792
		14.64	66.2292	16.2292	-0.0352204	-22.4791	38.7083	33.8723	46.6686	53.3314
		14.66	66.2547	16.2547	-0.035234	-22.5143	38.769	33.8543	46.6164	53.3836
		14.68	66.2801	16.2801	-0.0352475	-22.5495	38.8297	33.8363	46.5642	53.4358
		14.7	66.3056	16.3056	-0.035261	-22.5848	38.8904	33.8183	46.5121	53.4879
		14.72	66.331	16.331	-0.0352746	-22.6201	38.9511	33.8003	46.46	53.54
		14.74	66.3565	16.3565	-0.0352881	-22.6554	39.0119	33.7824	46.408	53.592
		14.76	66.382	16.382	-0.0353017	-22.6907	39.0727	33.7644	46.3561	53.6439
		14.78	66.4075	16.4075	-0.0353152	-22.726	39.1335	33.7464	46.3042	53.6958
		14.8	66.433	16.433	-0.0353288	-22.7613	39.1943	33.7285	46.2523	53.7477
		14.82	66.4585	16.4585	-0.0353424	-22.7967	39.2552	33.7106	46.2005	53.7995
		14.84	66.4841	16.4841	-0.0353559	-22.832	39.3161	33.6926	46.1488	53.8512
		14.86	66.5096	16.5096	-0.0353695	-22.8674	39.377	33.6747	46.0971	53.9029
		14.88	66.5351	16.5351	-0.0353831	-22.9028	39.4379	33.6568	46.0455	53.9545
		14.9	66.5607	16.5607	-0.0353967	-22.9382	39.4989	33.6389	45.9939	54.0061
		14.92	66.5863	16.5863	-0.0354103	-22.9736	39.5598	33.621	45.9424	54.0576
		14.94	66.6118	16.6118	-0.0354239	-23.009	39.6208	33.6031	45.8909	54.1091
		14.96	66.6374	16.6374	-0.0354375	-23.0444	39.6818	33.5853	45.8395	54.1605
		14.98	66.663	16.663	-0.0354511	-23.0799	39.7429	33.5674	45.7881	54.2119
		15	66.6886	16.6886	-0.0354647	-23.1153	39.804	33.5495	45.7368	54.2632
		15.02	66.7142	16.7142	-0.0354783	-23.1508	39.8651	33.5317	45.6855	54.3145
		15.04	66.7399	16.7399	-0.035492	-23.1863	39.9262	33.5139	45.6343	54.3657
		15.06	66.7655	16.7655	-0.0355056	-23.2218	39.9873	33.496	45.5832	54.4168
		15.08	66.7911	16.7911	-0.0355192	-23.2573	40.0485	33.4782	45.5321	54.4679
		15.1	66.8168	16.8168	-0.0355329	-23.2929	40.1097	33.4604	45.481	54.519
		15.12	66.8425	16.8425	-0.0355465	-23.3284	40.1709	33.4426	45.43	54.57
		15.14	66.8681	16.8681	-0.0355602	-23.364	40.2321	33.4248	45.3791	54.6209
		15.16	66.8938	16.8938	-0.0355738	-23.3996	40.2934	33.4071	45.3282	54.6718
		15.18	66.9195	16.9195	-0.0355875	-23.4351	40.3546	33.3893	45.2773	54.7227
		15.2	66.9452	16.9452	-0.0356012	-23.4707	40.4159	33.3715	45.2265	54.7735
		15.22	66.9709	16.9709	-0.0356148	-23.5064	40.4773	33.3538	45.1758	54.8242
		15.24	66.9966	16.9966	-0.0356285	-23.542	40.5386	33.336	45.1251	54.8749
		15.26	67.0224	17.0224	-0.0356422	-23.5776	40.6	33.3183	45.0745	54.9255
		15.28	67.0481	17.0481	-0.0356559	-23.6133	40.6614	33.3006	45.0239	54.9761
		15.3	67.0739	17.0739	-0.0356696	-23.649	40.7228	33.2829	44.9734	55.0266
		15.32	67.0996	17.0996	-0.0356833	-23.6846	40.7843	33.2652	44.9229	55.0771
		15.34	67.1254	17.1254	-0.035697	-23.7203	40.8457	33.2475	44.8725	55.1275
		15.36	67.1512	17.1512	-0.0357107	-23.756	40.9072	33.2298	44.8221	55.1779
		15.38	67.177	17.177	-0.0357244	-23.7918	40.9687	33.2121	44.7718	55.2282
		15.4	67.2028	17.2028	-0.0357382	-23.8275	41.0303	33.1945	44.7216	55.2784
		15.42	67.2286	17.2286	-0.0357519	-23.8633	41.0918	33.1768	44.6713	55.3287
		15.44	67.2544	17.2544	-0.0357656	-23.899	41.1534	33.1592	44.6212	55.3788
		15.46	67.2802	17.2802	-0.0357793	-23.9348	41.215	33.1415	44.5711	55.4289
		15.48	67.3061	17.3061	-0.0357931	-23.9706	41.2767	33.1239	44.521	55.479
		15.5	67.3319	17.3319	-0.0358068	-24.0064	41.3383	33.1063	44.471	55.529
		15.52	67.3578	17.3578	-0.0358206	-24.0422	41.4	33.0887	44.4211	55.5789
		15.54	67.3837	17.3837	-0.0358343	-24.0781	41.4617	33.0711	44.3712	55.6288
		15.56	67.4096	17.4096	-0.0358481	-24.1139	41.5235	33.0535	44.3213	55.6787
		15.58	67.4354	17.4354	-0.0358619	-24.1498	41.5852	33.0359	44.2715	55.7285
		15.6	67.4613	17.4613	-0.0358757	-24.1856	41.647	33.0183	44.2218	55.7782
		15.62	67.4873	17.4873	-0.0358894	-24.2215	41.7088	33.0008	44.1721	55.8279
		15.64	67.5132	17.5132	-0.0359032	-24.2574	41.7706	32.9832	44.1224	55.8776
		15.66	67.5391	17.5391	-0.035917	-24.2934	41.8325	32.9657	44.0729	55.9271
		15.68	67.565	17.565	-0.0359308	-24.3293	41.8943	32.9481	44.0233	55.9767
		15.7	67.591	17.591	-0.0359446	-24.3652	41.9562	32.9306	43.9738	56.0262
		15.72	67.617	17.617	-0.0359584	-24.4012	42.0181	32.9131	43.9244	56.0756
		15.74	67.6429	17.6429	-0.0359722	-24.4372	42.0801	32.8956	43.875	56.125
		15.76	67.6689	17.6689	-0.035986	-24.4731	42.1421	32.8781	43.8257	56.1743
		15.78	67.6949	17.6949	-0.0359999	-24.5091	42.204	32.8606	43.7764	56.2236
		15.8	67.7209	17.7209	-0.0360137	-24.5452	42.2661	32.8431	43.7272	56.2728
		15.82	67.7469	17.7469	-0.0360275	-24.5812	42.3281	32.8257	43.678	56.322
		15.84	67.7729	17.7729	-0.0360414	-24.6172	42.3902	32.8082	43.6289	56.3711
		15.86	67.799	17.799	-0.0360552	-24.6533	42.4522	32.7908	43.5798	56.4202
		15.88	67.825	17.825	-0.0360691	-24.6894	42.5144	32.7733	43.5308	56.4692
		15.9	67.8511	17.8511	-0.0360829	-24.7254	42.5765	32.7559	43.4818	56.5182
		15.92	67.8771	17.8771	-0.0360968	-24.7615	42.6387	32.7385	43.4329	56.5671
		15.94	67.9032	17.9032	-0.0361106	-24.7976	42.7008	32.7211	43.384	56.616
		15.96	67.9293	17.9293	-0.0361245	-24.8338	42.763	32.7037	43.3352	56.6648
		15.98	67.9554	17.9554	-0.0361384	-24.8699	42.8253	32.6863	43.2865	56.7135
		16	67.9815	17.9815	-0.0361523	-24.9061	42.8875	32.6689	43.2377	56.7623
		16.02	68.0076	18.0076	-0.0361661	-24.9422	42.9498	32.6515	43.1891	56.8109
		16.04	68.0337	18.0337	-0.03618	-24.9784	43.0121	32.6341	43.1405	56.8595
		16.06	68.0598	18.0598	-0.0361939	-25.0146	43.0744	32.6168	43.0919	56.9081
		16.08	68.086	18.086	-0.0362078	-25.0508	43.1368	32.5994	43.0434	56.9566
		16.1	68.1121	18.1121	-0.0362217	-25.087	43.1991	32.5821	42.9949	57.0051
		16.12	68.1383	18.1383	-0.0362356	-25.1233	43.2615	32.5648	42.9465	57.0535
		16.14	68.1644	18.1644	-0.0362496	-25.1595	43.324	32.5474	42.8982	57.1018
		16.16	68.1906	18.1906	-0.0362635	-25.1958	43.3864	32.5301	42.8499	57.1501
		16.18	68.2168	18.2168	-0.0362774	-25.2321	43.4489	32.5128	42.8016	57.1984
		16.2	68.243	18.243	-0.0362913	-25.2683	43.5114	32.4955	42.7534	57.2466
		16.22	68.2692	18.2692	-0.0363053	-25.3047	43.5739	32.4783	42.7053	57.2947
		16.24	68.2955	18.2955	-0.0363192	-25.341	43.6364	32.461	42.6572	57.3428
		16.26	68.3217	18.3217	-0.0363332	-25.3773	43.699	32.4437	42.6091	57.3909
		16.28	68.3479	18.3479	-0.0363471	-25.4136	43.7616	32.4265	42.5611	57.4389
		16.3	68.3742	18.3742	-0.0363611	-25.45	43.8242	32.4092	42.5131	57.4869
		16.32	68.4004	18.4004	-0.0363751	-25.4864	43.8868	32.392	42.4652	57.5348
		16.34	68.4267	18.4267	-0.036389	-25.5228	43.9495	32.3748	42.4174	57.5826
		16.36	68.453	18.453	-0.036403	-25.5592	44.0122	32.3575	42.3696	57.6304
		16.38	68.4793	18.4793	-0.036417	-25.5956	44.0749	32.3403	42.3218	57.6782
		16.4	68.5056	18.5056	-0.036431	-25.632	44.1376	32.3231	42.2741	57.7259
		16.42	68.5319	18.5319	-0.036445	-25.6685	44.2004	32.3059	42.2265	57.7735
		16.44	68.5582	18.5582	-0.036459	-25.7049	44.2632	32.2888	42.1789	57.8211
		16.46	68.5846	18.5846	-0.036473	-25.7414	44.326	32.2716	42.1314	57.8686
		16.48	68.6109	18.6109	-0.036487	-25.7779	44.3888	32.2544	42.0839	57.9161
		16.5	68.6373	18.6373	-0.036501	-25.8144	44.4516	32.2373	42.0364	57.9636
		16.52	68.6636	18.6636	-0.036515	-25.8509	44.5145	32.2201	41.989	58.011
		16.54	68.69	18.69	-0.036529	-25.8874	44.5774	32.203	41.9417	58.0583
		16.56	68.7164	18.7164	-0.0365431	-25.924	44.6403	32.1859	41.8944	58.1056
		16.58	68.7428	18.7428	-0.0365571	-25.9605	44.7033	32.1687	41.8471	58.1529
		16.6	68.7692	18.7692	-0.0365712	-25.9971	44.7663	32.1516	41.7999	58.2001
		16.62	68.7956	18.7956	-0.0365852	-26.0337	44.8293	32.1345	41.7528	58.2472
		16.64	68.822	18.822	-0.0365992	-26.0703	44.8923	32.1174	41.7057	58.2943
		16.66	68.8484	18.8484	-0.0366133	-26.1069	44.9553	32.1004	41.6586	58.3414
		16.68	68.8749	18.8749	-0.0366274	-26.1435	45.0184	32.0833	41.6116	58.3884
		16.7	68.9013	18.9013	-0.0366414	-26.1802	45.0815	32.0662	41.5647	58.4353
		16.72	68.9278	18.9278	-0.0366555	-26.2168	45.1446	32.0492	41.5178	58.4822
		16.74	68.9543	18.9543	-0.0366696	-26.2535	45.2078	32.0321	41.4709	58.5291
		16.76	68.9808	18.9808	-0.0366837	-26.2902	45.2709	32.0151	41.4242	58.5758
		16.78	69.0073	19.0073	-0.0366978	-26.3269	45.3341	31.9981	41.3774	58.6226
		16.8	69.0338	19.0338	-0.0367119	-26.3636	45.3974	31.981	41.3307	58.6693
		16.82	69.0603	19.0603	-0.036726	-26.4003	45.4606	31.964	41.2841	58.7159
		16.84	69.0868	19.0868	-0.0367401	-26.4371	45.5239	31.947	41.2375	58.7625
		16.86	69.1133	19.1133	-0.0367542	-26.4738	45.5871	31.93	41.1909	58.8091
		16.88	69.1399	19.1399	-0.0367683	-26.5106	45.6505	31.913	41.1444	58.8556
		16.9	69.1664	19.1664	-0.0367824	-26.5474	45.7138	31.8961	41.098	58.902
		16.92	69.193	19.193	-0.0367965	-26.5842	45.7772	31.8791	41.0516	58.9484
		16.94	69.2196	19.2196	-0.0368107	-26.621	45.8405	31.8622	41.0052	58.9948
		16.96	69.2462	19.2462	-0.0368248	-26.6578	45.904	31.8452	40.9589	59.0411
		16.98	69.2728	19.2728	-0.036839	-26.6946	45.9674	31.8283	40.9127	59.0873
		17	69.2994	19.2994	-0.0368531	-26.7315	46.0309	31.8113	40.8665	59.1335
		17.02	69.326	19.326	-0.0368673	-26.7684	46.0943	31.7944	40.8203	59.1797
		17.04	69.3526	19.3526	-0.0368814	-26.8052	46.1578	31.7775	40.7742	59.2258
		17.06	69.3793	19.3793	-0.0368956	-26.8421	46.2214	31.7606	40.7281	59.2719
		17.08	69.4059	19.4059	-0.0369098	-26.879	46.2849	31.7437	40.6821	59.3179
		17.1	69.4326	19.4326	-0.0369239	-26.916	46.3485	31.7268	40.6362	59.3638
		17.12	69.4592	19.4592	-0.0369381	-26.9529	46.4121	31.71	40.5903	59.4097
		17.14	69.4859	19.4859	-0.0369523	-26.9899	46.4758	31.6931	40.5444	59.4556
		17.16	69.5126	19.5126	-0.0369665	-27.0268	46.5394	31.6762	40.4986	59.5014
		17.18	69.5393	19.5393	-0.0369807	-27.0638	46.6031	31.6594	40.4528	59.5472
		17.2	69.566	19.566	-0.0369949	-27.1008	46.6668	31.6426	40.4071	59.5929
		17.22	69.5927	19.5927	-0.0370091	-27.1378	46.7305	31.6257	40.3615	59.6385
		17.24	69.6195	19.6195	-0.0370233	-27.1748	46.7943	31.6089	40.3158	59.6842
		17.26	69.6462	19.6462	-0.0370375	-27.2119	46.8581	31.5921	40.2703	59.7297
		17.28	69.6729	19.6729	-0.0370518	-27.2489	46.9219	31.5753	40.2248	59.7752
		17.3	69.6997	19.6997	-0.037066	-27.286	46.9857	31.5585	40.1793	59.8207
		17.32	69.7265	19.7265	-0.0370802	-27.3231	47.0495	31.5417	40.1339	59.8661
		17.34	69.7533	19.7533	-0.0370945	-27.3602	47.1134	31.5249	40.0885	59.9115
		17.36	69.78	19.78	-0.0371087	-27.3973	47.1773	31.5082	40.0432	59.9568
		17.38	69.8068	19.8068	-0.037123	-27.4344	47.2412	31.4914	39.9979	60.0021
		17.4	69.8337	19.8337	-0.0371372	-27.4715	47.3052	31.4747	39.9527	60.0473
		17.42	69.8605	19.8605	-0.0371515	-27.5087	47.3692	31.4579	39.9075	60.0925
		17.44	69.8873	19.8873	-0.0371658	-27.5458	47.4332	31.4412	39.8624	60.1376
		17.46	69.9142	19.9142	-0.0371801	-27.583	47.4972	31.4245	39.8173	60.1827
		17.48	69.941	19.941	-0.0371943	-27.6202	47.5612	31.4078	39.7723	60.2277
		17.5	69.9679	19.9679	-0.0372086	-27.6574	47.6253	31.3911	39.7273	60.2727
		17.52	69.9947	19.9947	-0.0372229	-27.6947	47.6894	31.3744	39.6824	60.3176
		17.54	70.0216	20.0216	-0.0372372	-27.7319	47.7535	31.3577	39.6375	60.3625
		17.56	70.0485	20.0485	-0.0372515	-27.7691	47.8177	31.341	39.5926	60.4074
		17.58	70.0754	20.0754	-0.0372658	-27.8064	47.8818	31.3243	39.5478	60.4522
		17.6	70.1023	20.1023	-0.0372801	-27.8437	47.946	31.3077	39.5031	60.4969
		17.62	70.1293	20.1293	-0.0372944	-27.881	48.0103	31.291	39.4584	60.5416
		17.64	70.1562	20.1562	-0.0373088	-27.9183	48.0745	31.2744	39.4138	60.5862
		17.66	70.1832	20.1832	-0.0373231	-27.9556	48.1388	31.2577	39.3692	60.6308
		17.68	70.2101	20.2101	-0.0373374	-27.9929	48.2031	31.2411	39.3246	60.6754
		17.7	70.2371	20.2371	-0.0373518	-28.0303	48.2674	31.2245	39.2801	60.7199
		17.72	70.2641	20.2641	-0.0373661	-28.0677	48.3317	31.2079	39.2357	60.7643
		17.74	70.291	20.291	-0.0373805	-28.105	48.3961	31.1913	39.1913	60.8087
		17.76	70.318	20.318	-0.0373948	-28.1424	48.4605	31.1747	39.1469	60.8531
		17.78	70.345	20.345	-0.0374092	-28.1799	48.5249	31.1581	39.1026	60.8974
		17.8	70.3721	20.3721	-0.0374236	-28.2173	48.5893	31.1416	39.0583	60.9417
		17.82	70.3991	20.3991	-0.0374379	-28.2547	48.6538	31.125	39.0141	60.9859
		17.84	70.4261	20.4261	-0.0374523	-28.2922	48.7183	31.1084	38.9699	61.0301
		17.86	70.4532	20.4532	-0.0374667	-28.3296	48.7828	31.0919	38.9258	61.0742
		17.88	70.4802	20.4802	-0.0374811	-28.3671	48.8474	31.0754	38.8818	61.1182
		17.9	70.5073	20.5073	-0.0374955	-28.4046	48.9119	31.0588	38.8377	61.1623
		17.92	70.5344	20.5344	-0.0375099	-28.4421	48.9765	31.0423	38.7938	61.2062
		17.94	70.5615	20.5615	-0.0375243	-28.4796	49.0411	31.0258	38.7498	61.2502
		17.96	70.5886	20.5886	-0.0375387	-28.5172	49.1058	31.0093	38.7059	61.2941
		17.98	70.6157	20.6157	-0.0375531	-28.5547	49.1704	30.9928	38.6621	61.3379
		18	70.6428	20.6428	-0.0375676	-28.5923	49.2351	30.9763	38.6183	61.3817
		18.02	70.67	20.67	-0.037582	-28.6299	49.2998	30.9598	38.5746	61.4254
		18.04	70.6971	20.6971	-0.0375964	-28.6675	49.3646	30.9434	38.5309	61.4691
		18.06	70.7243	20.7243	-0.0376109	-28.7051	49.4293	30.9269	38.4873	61.5127
		18.08	70.7514	20.7514	-0.0376253	-28.7427	49.4941	30.9105	38.4437	61.5563
		18.1	70.7786	20.7786	-0.0376398	-28.7804	49.559	30.894	38.4001	61.5999
		18.12	70.8058	20.8058	-0.0376542	-28.818	49.6238	30.8776	38.3566	61.6434
		18.14	70.833	20.833	-0.0376687	-28.8557	49.6887	30.8612	38.3131	61.6869
		18.16	70.8602	20.8602	-0.0376831	-28.8934	49.7535	30.8448	38.2697	61.7303
		18.18	70.8874	20.8874	-0.0376976	-28.9311	49.8185	30.8284	38.2264	61.7736
		18.2	70.9146	20.9146	-0.0377121	-28.9688	49.8834	30.812	38.1831	61.8169
		18.22	70.9419	20.9419	-0.0377266	-29.0065	49.9484	30.7956	38.1398	61.8602
		18.24	70.9691	20.9691	-0.0377411	-29.0442	50.0134	30.7792	38.0966	61.9034
		18.26	70.9964	20.9964	-0.0377556	-29.082	50.0784	30.7628	38.0534	61.9466
		18.28	71.0236	21.0236	-0.0377701	-29.1198	50.1434	30.7465	38.0103	61.9897
		18.3	71.0509	21.0509	-0.0377846	-29.1576	50.2085	30.7301	37.9672	62.0328
		18.32	71.0782	21.0782	-0.0377991	-29.1953	50.2736	30.7138	37.9242	62.0758
		18.34	71.1055	21.1055	-0.0378136	-29.2332	50.3387	30.6974	37.8812	62.1188
		18.36	71.1328	21.1328	-0.0378281	-29.271	50.4038	30.6811	37.8382	62.1618
		18.38	71.1601	21.1601	-0.0378427	-29.3088	50.469	30.6648	37.7953	62.2047
		18.4	71.1875	21.1875	-0.0378572	-29.3467	50.5342	30.6485	37.7525	62.2475
		18.42	71.2148	21.2148	-0.0378717	-29.3846	50.5994	30.6322	37.7097	62.2903
		18.44	71.2422	21.2422	-0.0378863	-29.4224	50.6646	30.6159	37.6669	62.3331
		18.46	71.2695	21.2695	-0.0379008	-29.4604	50.7299	30.5996	37.6242	62.3758
		18.48	71.2969	21.2969	-0.0379154	-29.4983	50.7952	30.5833	37.5816	62.4184
		18.5	71.3243	21.3243	-0.03793	-29.5362	50.8605	30.5671	37.539	62.461
		18.52	71.3517	21.3517	-0.0379445	-29.5741	50.9258	30.5508	37.4964	62.5036
		18.54	71.3791	21.3791	-0.0379591	-29.6121	50.9912	30.5346	37.4539	62.5461
		18.56	71.4065	21.4065	-0.0379737	-29.6501	51.0566	30.5183	37.4114	62.5886
		18.58	71.4339	21.4339	-0.0379883	-29.6881	51.122	30.5021	37.369	62.631
		18.6	71.4614	21.4614	-0.0380029	-29.7261	51.1874	30.4859	37.3266	62.6734
		18.62	71.4888	21.4888	-0.0380174	-29.7641	51.2529	30.4696	37.2843	62.7157
		18.64	71.5163	21.5163	-0.0380321	-29.8021	51.3184	30.4534	37.242	62.758
		18.66	71.5437	21.5437	-0.0380467	-29.8402	51.3839	30.4372	37.1997	62.8003
		18.68	71.5712	21.5712	-0.0380613	-29.8782	51.4494	30.4211	37.1575	62.8425
		18.7	71.5987	21.5987	-0.0380759	-29.9163	51.515	30.4049	37.1154	62.8846
		18.72	71.6262	21.6262	-0.0380905	-29.9544	51.5806	30.3887	37.0733	62.9267
		18.74	71.6537	21.6537	-0.0381051	-29.9925	51.6462	30.3725	37.0312	62.9688
		18.76	71.6812	21.6812	-0.0381198	-30.0306	51.7119	30.3564	36.9892	63.0108
		18.78	71.7088	21.7088	-0.0381344	-30.0687	51.7775	30.3402	36.9472	63.0528
		18.8	71.7363	21.7363	-0.0381491	-30.1069	51.8432	30.3241	36.9053	63.0947
		18.82	71.7639	21.7639	-0.0381637	-30.1451	51.9089	30.308	36.8634	63.1366
		18.84	71.7914	21.7914	-0.0381784	-30.1832	51.9747	30.2919	36.8216	63.1784
		18.86	71.819	21.819	-0.038193	-30.2214	52.0404	30.2757	36.7798	63.2202
		18.88	71.8466	21.8466	-0.0382077	-30.2596	52.1062	30.2596	36.7381	63.2619
		18.9	71.8742	21.8742	-0.0382224	-30.2979	52.1721	30.2436	36.6964	63.3036
		18.92	71.9018	21.9018	-0.0382371	-30.3361	52.2379	30.2275	36.6547	63.3453
		18.94	71.9294	21.9294	-0.0382518	-30.3744	52.3038	30.2114	36.6131	63.3869
		18.96	71.957	21.957	-0.0382664	-30.4126	52.3697	30.1953	36.5716	63.4284
		18.98	71.9847	21.9847	-0.0382811	-30.4509	52.4356	30.1793	36.5301	63.4699
		19	72.0123	22.0123	-0.0382958	-30.4892	52.5015	30.1632	36.4886	63.5114
		19.02	72.04	22.04	-0.0383106	-30.5275	52.5675	30.1472	36.4472	63.5528
		19.04	72.0677	22.0677	-0.0383253	-30.5658	52.6335	30.1311	36.4058	63.5942
		19.06	72.0953	22.0953	-0.03834	-30.6042	52.6995	30.1151	36.3645	63.6355
		19.08	72.123	22.123	-0.0383547	-30.6425	52.7656	30.0991	36.3232	63.6768
		19.1	72.1507	22.1507	-0.0383695	-30.6809	52.8316	30.0831	36.282	63.718
		19.12	72.1784	22.1784	-0.0383842	-30.7193	52.8977	30.0671	36.2408	63.7592
		19.14	72.2062	22.2062	-0.0383989	-30.7577	52.9638	30.0511	36.1996	63.8004
		19.16	72.2339	22.2339	-0.0384137	-30.7961	53.03	30.0351	36.1585	63.8415
		19.18	72.2616	22.2616	-0.0384284	-30.8345	53.0962	30.0191	36.1175	63.8825
		19.2	72.2894	22.2894	-0.0384432	-30.873	53.1624	30.0032	36.0764	63.9236
		19.22	72.3172	22.3172	-0.038458	-30.9114	53.2286	29.9872	36.0355	63.9645
		19.24	72.3449	22.3449	-0.0384727	-30.9499	53.2948	29.9713	35.9946	64.0054
		19.26	72.3727	22.3727	-0.0384875	-30.9884	53.3611	29.9553	35.9537	64.0463
		19.28	72.4005	22.4005	-0.0385023	-31.0269	53.4274	29.9394	35.9128	64.0872
		19.3	72.4283	22.4283	-0.0385171	-31.0654	53.4937	29.9235	35.8721	64.1279
		19.32	72.4562	22.4562	-0.0385319	-31.1039	53.5601	29.9076	35.8313	64.1687
		19.34	72.484	22.484	-0.0385467	-31.1425	53.6265	29.8916	35.7906	64.2094
		19.36	72.5118	22.5118	-0.0385615	-31.181	53.6929	29.8757	35.75	64.25
		19.38	72.5397	22.5397	-0.0385763	-31.2196	53.7593	29.8599	35.7094	64.2906
		19.4	72.5675	22.5675	-0.0385911	-31.2582	53.8257	29.844	35.6688	64.3312
		19.42	72.5954	22.5954	-0.0386059	-31.2968	53.8922	29.8281	35.6283	64.3717
		19.44	72.6233	22.6233	-0.0386208	-31.3354	53.9587	29.8122	35.5878	64.4122
		19.46	72.6512	22.6512	-0.0386356	-31.3741	54.0253	29.7964	35.5474	64.4526
		19.48	72.6791	22.6791	-0.0386504	-31.4127	54.0918	29.7805	35.507	64.493
		19.5	72.707	22.707	-0.0386653	-31.4514	54.1584	29.7647	35.4666	64.5334
		19.52	72.7349	22.7349	-0.0386801	-31.4901	54.225	29.7489	35.4263	64.5737
		19.54	72.7629	22.7629	-0.038695	-31.5288	54.2916	29.733	35.3861	64.6139
		19.56	72.7908	22.7908	-0.0387098	-31.5675	54.3583	29.7172	35.3459	64.6541
		19.58	72.8188	22.8188	-0.0387247	-31.6062	54.425	29.7014	35.3057	64.6943
		19.6	72.8467	22.8467	-0.0387396	-31.6449	54.4917	29.6856	35.2656	64.7344
		19.62	72.8747	22.8747	-0.0387545	-31.6837	54.5584	29.6698	35.2255	64.7745
		19.64	72.9027	22.9027	-0.0387694	-31.7225	54.6252	29.6541	35.1855	64.8145
		19.66	72.9307	22.9307	-0.0387842	-31.7612	54.692	29.6383	35.1455	64.8545
		19.68	72.9587	22.9587	-0.0387991	-31.8	54.7588	29.6225	35.1056	64.8944
		19.7	72.9867	22.9867	-0.038814	-31.8389	54.8256	29.6068	35.0657	64.9343
		19.72	73.0148	23.0148	-0.0388289	-31.8777	54.8925	29.591	35.0258	64.9742
		19.74	73.0428	23.0428	-0.0388439	-31.9165	54.9594	29.5753	34.986	65.014
		19.76	73.0709	23.0709	-0.0388588	-31.9554	55.0263	29.5596	34.9462	65.0538
		19.78	73.0989	23.0989	-0.0388737	-31.9943	55.0932	29.5438	34.9065	65.0935
		19.8	73.127	23.127	-0.0388886	-32.0331	55.1602	29.5281	34.8668	65.1332
		19.82	73.1551	23.1551	-0.0389036	-32.0721	55.2272	29.5124	34.8272	65.1728
		19.84	73.1832	23.1832	-0.0389185	-32.111	55.2942	29.4967	34.7876	65.2124
		19.86	73.2113	23.2113	-0.0389335	-32.1499	55.3612	29.481	34.7481	65.2519
		19.88	73.2394	23.2394	-0.0389484	-32.1889	55.4283	29.4654	34.7086	65.2914
		19.9	73.2676	23.2676	-0.0389634	-32.2278	55.4954	29.4497	34.6691	65.3309
		19.92	73.2957	23.2957	-0.0389783	-32.2668	55.5625	29.434	34.6297	65.3703
		19.94	73.3239	23.3239	-0.0389933	-32.3058	55.6296	29.4184	34.5903	65.4097
		19.96	73.352	23.352	-0.0390083	-32.3448	55.6968	29.4027	34.551	65.449
		19.98	73.3802	23.3802	-0.0390233	-32.3838	55.764	29.3871	34.5117	65.4883
		20	73.4084	23.4084	-0.0390383	-32.4229	55.8312	29.3714	34.4724	65.5276
		20.02	73.4366	23.4366	-0.0390533	-32.4619	55.8985	29.3558	34.4332	65.5668
		20.04	73.4648	23.4648	-0.0390683	-32.501	55.9658	29.3402	34.3941	65.6059
		20.06	73.493	23.493	-0.0390833	-32.5401	56.0331	29.3246	34.355	65.645
		20.08	73.5212	23.5212	-0.0390983	-32.5792	56.1004	29.309	34.3159	65.6841
		20.1	73.5495	23.5495	-0.0391133	-32.6183	56.1677	29.2934	34.2769	65.7231
		20.12	73.5777	23.5777	-0.0391283	-32.6574	56.2351	29.2778	34.2379	65.7621
		20.14	73.606	23.606	-0.0391433	-32.6965	56.3025	29.2623	34.199	65.801
		20.16	73.6342	23.6342	-0.0391584	-32.7357	56.3699	29.2467	34.1601	65.8399
		20.18	73.6625	23.6625	-0.0391734	-32.7749	56.4374	29.2312	34.1212	65.8788
		20.2	73.6908	23.6908	-0.0391885	-32.8141	56.5049	29.2156	34.0824	65.9176
		20.22	73.7191	23.7191	-0.0392035	-32.8533	56.5724	29.2001	34.0436	65.9564
		20.24	73.7474	23.7474	-0.0392186	-32.8925	56.6399	29.1845	34.0049	65.9951
		20.26	73.7758	23.7758	-0.0392336	-32.9317	56.7075	29.169	33.9662	66.0338
		20.28	73.8041	23.8041	-0.0392487	-32.971	56.7751	29.1535	33.9276	66.0724
		20.3	73.8324	23.8324	-0.0392638	-33.0102	56.8427	29.138	33.889	66.111
		20.32	73.8608	23.8608	-0.0392789	-33.0495	56.9103	29.1225	33.8505	66.1495
		20.34	73.8892	23.8892	-0.0392939	-33.0888	56.978	29.107	33.8119	66.1881
		20.36	73.9176	23.9176	-0.039309	-33.1281	57.0457	29.0915	33.7735	66.2265
		20.38	73.9459	23.9459	-0.0393241	-33.1674	57.1134	29.0761	33.7351	66.2649
		20.4	73.9743	23.9743	-0.0393392	-33.2068	57.1811	29.0606	33.6967	66.3033
		20.42	74.0028	24.0028	-0.0393544	-33.2461	57.2489	29.0451	33.6583	66.3417
		20.44	74.0312	24.0312	-0.0393695	-33.2855	57.3167	29.0297	33.62	66.38
		20.46	74.0596	24.0596	-0.0393846	-33.3249	57.3845	29.0142	33.5818	66.4182
		20.48	74.0881	24.0881	-0.0393997	-33.3643	57.4524	28.9988	33.5436	66.4564
		20.5	74.1165	24.1165	-0.0394148	-33.4037	57.5202	28.9834	33.5054	66.4946
		20.52	74.145	24.145	-0.03943	-33.4431	57.5881	28.968	33.4673	66.5327
		20.54	74.1735	24.1735	-0.0394451	-33.4826	57.656	28.9526	33.4292	66.5708
		20.56	74.202	24.202	-0.0394603	-33.522	57.724	28.9372	33.3912	66.6088
		20.58	74.2305	24.2305	-0.0394754	-33.5615	57.792	28.9218	33.3532	66.6468
		20.6	74.259	24.259	-0.0394906	-33.601	57.86	28.9064	33.3152	66.6848
		20.62	74.2875	24.2875	-0.0395058	-33.6405	57.928	28.891	33.2773	66.7227
		20.64	74.316	24.316	-0.0395209	-33.68	57.9961	28.8757	33.2394	66.7606
		20.66	74.3446	24.3446	-0.0395361	-33.7196	58.0641	28.8603	33.2016	66.7984
		20.68	74.3731	24.3731	-0.0395513	-33.7591	58.1322	28.845	33.1638	66.8362
		20.7	74.4017	24.4017	-0.0395665	-33.7987	58.2004	28.8296	33.1261	66.8739
		20.72	74.4303	24.4303	-0.0395817	-33.8383	58.2685	28.8143	33.0884	66.9116
		20.74	74.4588	24.4588	-0.0395969	-33.8779	58.3367	28.799	33.0507	66.9493
		20.76	74.4874	24.4874	-0.0396121	-33.9175	58.4049	28.7836	33.0131	66.9869
		20.78	74.5161	24.5161	-0.0396273	-33.9571	58.4732	28.7683	32.9755	67.0245
		20.8	74.5447	24.5447	-0.0396425	-33.9967	58.5414	28.753	32.938	67.062
		20.82	74.5733	24.5733	-0.0396578	-34.0364	58.6097	28.7377	32.9005	67.0995
		20.84	74.602	24.602	-0.039673	-34.0761	58.678	28.7224	32.863	67.137
		20.86	74.6306	24.6306	-0.0396882	-34.1158	58.7464	28.7072	32.8256	67.1744
		20.88	74.6593	24.6593	-0.0397035	-34.1555	58.8147	28.6919	32.7883	67.2117
		20.9	74.6879	24.6879	-0.0397187	-34.1952	58.8831	28.6766	32.7509	67.2491
		20.92	74.7166	24.7166	-0.039734	-34.2349	58.9516	28.6614	32.7136	67.2864
		20.94	74.7453	24.7453	-0.0397492	-34.2747	59.02	28.6461	32.6764	67.3236
		20.96	74.774	24.774	-0.0397645	-34.3144	59.0885	28.6309	32.6392	67.3608
		20.98	74.8028	24.8028	-0.0397798	-34.3542	59.157	28.6157	32.602	67.398
		21	74.8315	24.8315	-0.0397951	-34.394	59.2255	28.6005	32.5649	67.4351
		21.02	74.8602	24.8602	-0.0398104	-34.4338	59.2941	28.5853	32.5279	67.4721
		21.04	74.889	24.889	-0.0398256	-34.4736	59.3626	28.5701	32.4908	67.5092
		21.06	74.9178	24.9178	-0.0398409	-34.5135	59.4312	28.5549	32.4538	67.5462
		21.08	74.9465	24.9465	-0.0398562	-34.5533	59.4999	28.5397	32.4169	67.5831
		21.1	74.9753	24.9753	-0.0398716	-34.5932	59.5685	28.5245	32.38	67.62
		21.12	75.0041	25.0041	-0.0398869	-34.6331	59.6372	28.5093	32.3431	67.6569
		21.14	75.0329	25.0329	-0.0399022	-34.673	59.7059	28.4942	32.3063	67.6937
		21.16	75.0617	25.0617	-0.0399175	-34.7129	59.7747	28.479	32.2695	67.7305
		21.18	75.0906	25.0906	-0.0399328	-34.7529	59.8434	28.4639	32.2327	67.7673
		21.2	75.1194	25.1194	-0.0399482	-34.7928	59.9122	28.4487	32.196	67.804
		21.22	75.1483	25.1483	-0.0399635	-34.8328	59.981	28.4336	32.1594	67.8406
		21.24	75.1771	25.1771	-0.0399789	-34.8727	60.0499	28.4185	32.1228	67.8772
		21.26	75.206	25.206	-0.0399942	-34.9127	60.1187	28.4033	32.0862	67.9138
		21.28	75.2349	25.2349	-0.0400096	-34.9527	60.1876	28.3882	32.0496	67.9504
		21.3	75.2638	25.2638	-0.040025	-34.9928	60.2566	28.3731	32.0131	67.9869
		21.32	75.2927	25.2927	-0.0400403	-35.0328	60.3255	28.3581	31.9767	68.0233
		21.34	75.3216	25.3216	-0.0400557	-35.0729	60.3945	28.343	31.9403	68.0597
		21.36	75.3505	25.3505	-0.0400711	-35.1129	60.4635	28.3279	31.9039	68.0961
		21.38	75.3795	25.3795	-0.0400865	-35.153	60.5325	28.3128	31.8675	68.1325
		21.4	75.4084	25.4084	-0.0401019	-35.1931	60.6016	28.2978	31.8313	68.1687
		21.42	75.4374	25.4374	-0.0401173	-35.2332	60.6706	28.2827	31.795	68.205
		21.44	75.4664	25.4664	-0.0401327	-35.2734	60.7398	28.2677	31.7588	68.2412
		21.46	75.4954	25.4954	-0.0401481	-35.3135	60.8089	28.2526	31.7226	68.2774
		21.48	75.5244	25.5244	-0.0401635	-35.3537	60.878	28.2376	31.6865	68.3135
		21.5	75.5534	25.5534	-0.040179	-35.3939	60.9472	28.2226	31.6504	68.3496
		21.52	75.5824	25.5824	-0.0401944	-35.4341	61.0164	28.2076	31.6143	68.3857
		21.54	75.6114	25.6114	-0.0402098	-35.4743	61.0857	28.1926	31.5783	68.4217
		21.56	75.6405	25.6405	-0.0402253	-35.5145	61.155	28.1776	31.5424	68.4576
		21.58	75.6695	25.6695	-0.0402407	-35.5547	61.2242	28.1626	31.5064	68.4936
		21.6	75.6986	25.6986	-0.0402562	-35.595	61.2936	28.1476	31.4705	68.5295
		21.62	75.7276	25.7276	-0.0402716	-35.6353	61.3629	28.1327	31.4347	68.5653
		21.64	75.7567	25.7567	-0.0402871	-35.6756	61.4323	28.1177	31.3989	68.6011
		21.66	75.7858	25.7858	-0.0403026	-35.7159	61.5017	28.1027	31.3631	68.6369
		21.68	75.8149	25.8149	-0.0403181	-35.7562	61.5711	28.0878	31.3274	68.6726
		21.7	75.8441	25.8441	-0.0403335	-35.7965	61.6406	28.0729	31.2917	68.7083
		21.72	75.8732	25.8732	-0.040349	-35.8369	61.71	28.0579	31.2561	68.7439
		21.74	75.9023	25.9023	-0.0403645	-35.8772	61.7796	28.043	31.2204	68.7796
		21.76	75.9315	25.9315	-0.04038	-35.9176	61.8491	28.0281	31.1849	68.8151
		21.78	75.9606	25.9606	-0.0403955	-35.958	61.9186	28.0132	31.1493	68.8507
		21.8	75.9898	25.9898	-0.0404111	-35.9984	61.9882	27.9983	31.1139	68.8861
		21.82	76.019	26.019	-0.0404266	-36.0388	62.0578	27.9834	31.0784	68.9216
		21.84	76.0482	26.0482	-0.0404421	-36.0793	62.1275	27.9685	31.043	68.957
		21.86	76.0774	26.0774	-0.0404576	-36.1197	62.1972	27.9536	31.0076	68.9924
		21.88	76.1066	26.1066	-0.0404732	-36.1602	62.2668	27.9388	30.9723	69.0277
		21.9	76.1359	26.1359	-0.0404887	-36.2007	62.3366	27.9239	30.937	69.063
		21.92	76.1651	26.1651	-0.0405043	-36.2412	62.4063	27.909	30.9018	69.0982
		21.94	76.1944	26.1944	-0.0405198	-36.2817	62.4761	27.8942	30.8666	69.1334
		21.96	76.2236	26.2236	-0.0405354	-36.3223	62.5459	27.8794	30.8314	69.1686
		21.98	76.2529	26.2529	-0.040551	-36.3628	62.6157	27.8645	30.7963	69.2037
		22	76.2822	26.2822	-0.0405665	-36.4034	62.6856	27.8497	30.7612	69.2388
		22.02	76.3115	26.3115	-0.0405821	-36.444	62.7555	27.8349	30.7261	69.2739
		22.04	76.3408	26.3408	-0.0405977	-36.4846	62.8254	27.8201	30.6911	69.3089
		22.06	76.3701	26.3701	-0.0406133	-36.5252	62.8953	27.8053	30.6561	69.3439
		22.08	76.3995	26.3995	-0.0406289	-36.5658	62.9653	27.7905	30.6212	69.3788
		22.1	76.4288	26.4288	-0.0406445	-36.6064	63.0352	27.7757	30.5863	69.4137
		22.12	76.4582	26.4582	-0.0406601	-36.6471	63.1053	27.761	30.5515	69.4485
		22.14	76.4875	26.4875	-0.0406757	-36.6878	63.1753	27.7462	30.5167	69.4833
		22.16	76.5169	26.5169	-0.0406914	-36.7285	63.2454	27.7314	30.4819	69.5181
		22.18	76.5463	26.5463	-0.040707	-36.7692	63.3155	27.7167	30.4471	69.5529
		22.2	76.5757	26.5757	-0.0407226	-36.8099	63.3856	27.702	30.4125	69.5875
		22.22	76.6051	26.6051	-0.0407383	-36.8506	63.4557	27.6872	30.3778	69.6222
		22.24	76.6345	26.6345	-0.0407539	-36.8914	63.5259	27.6725	30.3432	69.6568
		22.26	76.664	26.664	-0.0407696	-36.9322	63.5961	27.6578	30.3086	69.6914
		22.28	76.6934	26.6934	-0.0407852	-36.9729	63.6664	27.6431	30.2741	69.7259
		22.3	76.7229	26.7229	-0.0408009	-37.0137	63.7366	27.6284	30.2396	69.7604
		22.32	76.7523	26.7523	-0.0408166	-37.0546	63.8069	27.6137	30.2051	69.7949
		22.34	76.7818	26.7818	-0.0408322	-37.0954	63.8772	27.599	30.1707	69.8293
		22.36	76.8113	26.8113	-0.0408479	-37.1362	63.9475	27.5843	30.1363	69.8637
		22.38	76.8408	26.8408	-0.0408636	-37.1771	64.0179	27.5696	30.1019	69.8981
		22.4	76.8703	26.8703	-0.0408793	-37.218	64.0883	27.555	30.0676	69.9324
		22.42	76.8998	26.8998	-0.040895	-37.2589	64.1587	27.5403	30.0334	69.9666
		22.44	76.9294	26.9294	-0.0409107	-37.2998	64.2292	27.5257	29.9991	70.0009
		22.46	76.9589	26.9589	-0.0409264	-37.3407	64.2996	27.511	29.965	70.035
		22.48	76.9885	26.9885	-0.0409422	-37.3817	64.3701	27.4964	29.9308	70.0692
		22.5	77.0181	27.0181	-0.0409579	-37.4226	64.4407	27.4818	29.8967	70.1033
		22.52	77.0476	27.0476	-0.0409736	-37.4636	64.5112	27.4672	29.8626	70.1374
		22.54	77.0772	27.0772	-0.0409893	-37.5046	64.5818	27.4525	29.8286	70.1714
		22.56	77.1068	27.1068	-0.0410051	-37.5456	64.6524	27.4379	29.7946	70.2054
		22.58	77.1365	27.1365	-0.0410208	-37.5866	64.7231	27.4234	29.7606	70.2394
		22.6	77.1661	27.1661	-0.0410366	-37.6276	64.7937	27.4088	29.7267	70.2733
		22.62	77.1957	27.1957	-0.0410524	-37.6687	64.8644	27.3942	29.6928	70.3072
		22.64	77.2254	27.2254	-0.0410681	-37.7098	64.9351	27.3796	29.659	70.341
		22.66	77.255	27.255	-0.0410839	-37.7508	65.0059	27.3651	29.6252	70.3748
		22.68	77.2847	27.2847	-0.0410997	-37.7919	65.0767	27.3505	29.5914	70.4086
		22.7	77.3144	27.3144	-0.0411155	-37.8331	65.1475	27.336	29.5577	70.4423
		22.72	77.3441	27.3441	-0.0411313	-37.8742	65.2183	27.3214	29.524	70.476
		22.74	77.3738	27.3738	-0.0411471	-37.9153	65.2891	27.3069	29.4903	70.5097
		22.76	77.4035	27.4035	-0.0411629	-37.9565	65.36	27.2924	29.4567	70.5433
		22.78	77.4332	27.4332	-0.0411787	-37.9977	65.4309	27.2778	29.4232	70.5768
		22.8	77.463	27.463	-0.0411945	-38.0389	65.5019	27.2633	29.3896	70.6104
		22.82	77.4927	27.4927	-0.0412103	-38.0801	65.5728	27.2488	29.3561	70.6439
		22.84	77.5225	27.5225	-0.0412261	-38.1213	65.6438	27.2343	29.3227	70.6773
		22.86	77.5523	27.5523	-0.041242	-38.1626	65.7148	27.2199	29.2892	70.7108
		22.88	77.5821	27.5821	-0.0412578	-38.2038	65.7859	27.2054	29.2559	70.7441
		22.9	77.6119	27.6119	-0.0412737	-38.2451	65.8569	27.1909	29.2225	70.7775
		22.92	77.6417	27.6417	-0.0412895	-38.2864	65.928	27.1765	29.1892	70.8108
		22.94	77.6715	27.6715	-0.0413054	-38.3277	65.9992	27.162	29.1559	70.8441
		22.96	77.7013	27.7013	-0.0413212	-38.369	66.0703	27.1476	29.1227	70.8773
		22.98	77.7312	27.7312	-0.0413371	-38.4103	66.1415	27.1331	29.0895	70.9105
		23	77.761	27.761	-0.041353	-38.4517	66.2127	27.1187	29.0563	70.9437
		23.02	77.7909	27.7909	-0.0413689	-38.4931	66.284	27.1043	29.0232	70.9768
		23.04	77.8208	27.8208	-0.0413848	-38.5344	66.3552	27.0898	28.9901	71.0099
		23.06	77.8507	27.8507	-0.0414006	-38.5758	66.4265	27.0754	28.9571	71.0429
		23.08	77.8806	27.8806	-0.0414166	-38.6173	66.4978	27.061	28.9241	71.0759
		23.1	77.9105	27.9105	-0.0414325	-38.6587	66.5692	27.0466	28.8911	71.1089
		23.12	77.9404	27.9404	-0.0414484	-38.7001	66.6405	27.0323	28.8582	71.1418
		23.14	77.9703	27.9703	-0.0414643	-38.7416	66.7119	27.0179	28.8253	71.1747
		23.16	78.0003	28.0003	-0.0414802	-38.7831	66.7834	27.0035	28.7924	71.2076
		23.18	78.0302	28.0302	-0.0414962	-38.8246	66.8548	26.9892	28.7596	71.2404
		23.2	78.0602	28.0602	-0.0415121	-38.8661	66.9263	26.9748	28.7268	71.2732
		23.22	78.0902	28.0902	-0.041528	-38.9076	66.9978	26.9605	28.6941	71.3059
		23.24	78.1202	28.1202	-0.041544	-38.9492	67.0694	26.9461	28.6614	71.3386
		23.26	78.1502	28.1502	-0.0415599	-38.9907	67.1409	26.9318	28.6287	71.3713
		23.28	78.1802	28.1802	-0.0415759	-39.0323	67.2125	26.9175	28.5961	71.4039
		23.3	78.2102	28.2102	-0.0415919	-39.0739	67.2841	26.9031	28.5635	71.4365
		23.32	78.2403	28.2403	-0.0416078	-39.1155	67.3558	26.8888	28.5309	71.4691
		23.34	78.2703	28.2703	-0.0416238	-39.1571	67.4275	26.8745	28.4984	71.5016
		23.36	78.3004	28.3004	-0.0416398	-39.1988	67.4992	26.8602	28.4659	71.5341
		23.38	78.3305	28.3305	-0.0416558	-39.2404	67.5709	26.846	28.4334	71.5666
		23.4	78.3606	28.3606	-0.0416718	-39.2821	67.6426	26.8317	28.401	71.599
		23.42	78.3906	28.3906	-0.0416878	-39.3238	67.7144	26.8174	28.3686	71.6314
		23.44	78.4208	28.4208	-0.0417038	-39.3655	67.7862	26.8031	28.3363	71.6637
		23.46	78.4509	28.4509	-0.0417198	-39.4072	67.8581	26.7889	28.304	71.696
		23.48	78.481	28.481	-0.0417359	-39.4489	67.93	26.7746	28.2717	71.7283
		23.5	78.5112	28.5112	-0.0417519	-39.4907	68.0018	26.7604	28.2395	71.7605
		23.52	78.5413	28.5413	-0.0417679	-39.5325	68.0738	26.7462	28.2073	71.7927
		23.54	78.5715	28.5715	-0.041784	-39.5742	68.1457	26.7319	28.1752	71.8248
		23.56	78.6017	28.6017	-0.0418	-39.616	68.2177	26.7177	28.143	71.857
		23.58	78.6318	28.6318	-0.0418161	-39.6579	68.2897	26.7035	28.111	71.889
		23.6	78.662	28.662	-0.0418321	-39.6997	68.3617	26.6893	28.0789	71.9211
		23.62	78.6923	28.6923	-0.0418482	-39.7415	68.4338	26.6751	28.0469	71.9531
		23.64	78.7225	28.7225	-0.0418643	-39.7834	68.5059	26.6609	28.0149	71.9851
		23.66	78.7527	28.7527	-0.0418804	-39.8253	68.578	26.6467	27.983	72.017
		23.68	78.783	28.783	-0.0418964	-39.8672	68.6502	26.6326	27.9511	72.0489
		23.7	78.8132	28.8132	-0.0419125	-39.9091	68.7223	26.6184	27.9192	72.0808
		23.72	78.8435	28.8435	-0.0419286	-39.951	68.7945	26.6043	27.8874	72.1126
		23.74	78.8738	28.8738	-0.0419447	-39.993	68.8668	26.5901	27.8556	72.1444
		23.76	78.9041	28.9041	-0.0419609	-40.0349	68.939	26.576	27.8239	72.1761
		23.78	78.9344	28.9344	-0.041977	-40.0769	69.0113	26.5618	27.7922	72.2078
		23.8	78.9647	28.9647	-0.0419931	-40.1189	69.0836	26.5477	27.7605	72.2395
		23.82	78.995	28.995	-0.0420092	-40.1609	69.1559	26.5336	27.7288	72.2712
		23.84	79.0254	29.0254	-0.0420254	-40.2029	69.2283	26.5195	27.6972	72.3028
		23.86	79.0557	29.0557	-0.0420415	-40.245	69.3007	26.5054	27.6656	72.3344
		23.88	79.0861	29.0861	-0.0420576	-40.287	69.3731	26.4913	27.6341	72.3659
		23.9	79.1165	29.1165	-0.0420738	-40.3291	69.4456	26.4772	27.6026	72.3974
		23.92	79.1469	29.1469	-0.04209	-40.3712	69.5181	26.4631	27.5711	72.4289
		23.94	79.1773	29.1773	-0.0421061	-40.4133	69.5906	26.449	27.5397	72.4603
		23.96	79.2077	29.2077	-0.0421223	-40.4554	69.6631	26.435	27.5083	72.4917
		23.98	79.2381	29.2381	-0.0421385	-40.4976	69.7357	26.4209	27.477	72.523
		24	79.2685	29.2685	-0.0421547	-40.5397	69.8082	26.4068	27.4456	72.5544
		24.02	79.299	29.299	-0.0421709	-40.5819	69.8809	26.3928	27.4143	72.5857
		24.04	79.3294	29.3294	-0.042187	-40.6241	69.9535	26.3788	27.3831	72.6169
		24.06	79.3599	29.3599	-0.0422033	-40.6663	70.0262	26.3647	27.3519	72.6481
		24.08	79.3904	29.3904	-0.0422195	-40.7085	70.0989	26.3507	27.3207	72.6793
		24.1	79.4209	29.4209	-0.0422357	-40.7507	70.1716	26.3367	27.2896	72.7104
		24.12	79.4514	29.4514	-0.0422519	-40.793	70.2444	26.3227	27.2585	72.7415
		24.14	79.4819	29.4819	-0.0422681	-40.8353	70.3171	26.3087	27.2274	72.7726
		24.16	79.5124	29.5124	-0.0422844	-40.8775	70.39	26.2947	27.1963	72.8037
		24.18	79.543	29.543	-0.0423006	-40.9198	70.4628	26.2807	27.1653	72.8347
		24.2	79.5735	29.5735	-0.0423169	-40.9622	70.5357	26.2667	27.1344	72.8656
		24.22	79.6041	29.6041	-0.0423331	-41.0045	70.6086	26.2528	27.1034	72.8966
		24.24	79.6346	29.6346	-0.0423494	-41.0468	70.6815	26.2388	27.0726	72.9274
		24.26	79.6652	29.6652	-0.0423656	-41.0892	70.7544	26.2248	27.0417	72.9583
		24.28	79.6958	29.6958	-0.0423819	-41.1316	70.8274	26.2109	27.0109	72.9891
		24.3	79.7264	29.7264	-0.0423982	-41.174	70.9004	26.197	26.9801	73.0199
		24.32	79.7571	29.7571	-0.0424145	-41.2164	70.9735	26.183	26.9493	73.0507
		24.34	79.7877	29.7877	-0.0424308	-41.2588	71.0465	26.1691	26.9186	73.0814
		24.36	79.8183	29.8183	-0.0424471	-41.3013	71.1196	26.1552	26.8879	73.1121
		24.38	79.849	29.849	-0.0424634	-41.3437	71.1927	26.1413	26.8573	73.1427
		24.4	79.8797	29.8797	-0.0424797	-41.3862	71.2659	26.1274	26.8267	73.1733
		24.42	79.9104	29.9104	-0.042496	-41.4287	71.3391	26.1135	26.7961	73.2039
		24.44	79.941	29.941	-0.0425123	-41.4712	71.4123	26.0996	26.7655	73.2345
		24.46	79.9717	29.9717	-0.0425286	-41.5138	71.4855	26.0857	26.735	73.265
		24.48	80.0025	30.0025	-0.042545	-41.5563	71.5588	26.0718	26.7046	73.2954
		24.5	80.0332	30.0332	-0.0425613	-41.5989	71.6321	26.058	26.6741	73.3259
		24.52	80.0639	30.0639	-0.0425777	-41.6414	71.7054	26.0441	26.6437	73.3563
		24.54	80.0947	30.0947	-0.042594	-41.684	71.7787	26.0302	26.6134	73.3866
		24.56	80.1254	30.1254	-0.0426104	-41.7266	71.8521	26.0164	26.583	73.417
		24.58	80.1562	30.1562	-0.0426267	-41.7693	71.9255	26.0026	26.5527	73.4473
		24.6	80.187	30.187	-0.0426431	-41.8119	71.9989	25.9887	26.5225	73.4775
		24.62	80.2178	30.2178	-0.0426595	-41.8546	72.0724	25.9749	26.4922	73.5078
		24.64	80.2486	30.2486	-0.0426759	-41.8973	72.1459	25.9611	26.462	73.538
		24.66	80.2794	30.2794	-0.0426923	-41.9399	72.2194	25.9473	26.4319	73.5681
		24.68	80.3103	30.3103	-0.0427087	-41.9827	72.2929	25.9335	26.4017	73.5983
		24.7	80.3411	30.3411	-0.0427251	-42.0254	72.3665	25.9197	26.3717	73.6283
		24.72	80.372	30.372	-0.0427415	-42.0681	72.4401	25.9059	26.3416	73.6584
		24.74	80.4029	30.4029	-0.0427579	-42.1109	72.5137	25.8921	26.3116	73.6884
		24.76	80.4337	30.4337	-0.0427743	-42.1537	72.5874	25.8784	26.2816	73.7184
		24.78	80.4646	30.4646	-0.0427907	-42.1964	72.6611	25.8646	26.2516	73.7484
		24.8	80.4955	30.4955	-0.0428072	-42.2393	72.7348	25.8508	26.2217	73.7783
		24.82	80.5264	30.5264	-0.0428236	-42.2821	72.8085	25.8371	26.1918	73.8082
		24.84	80.5574	30.5574	-0.0428401	-42.3249	72.8823	25.8233	26.162	73.838
		24.86	80.5883	30.5883	-0.0428565	-42.3678	72.9561	25.8096	26.1322	73.8678
		24.88	80.6193	30.6193	-0.042873	-42.4106	73.0299	25.7959	26.1024	73.8976
		24.9	80.6502	30.6502	-0.0428895	-42.4535	73.1038	25.7822	26.0726	73.9274
		24.92	80.6812	30.6812	-0.0429059	-42.4964	73.1777	25.7685	26.0429	73.9571
		24.94	80.7122	30.7122	-0.0429224	-42.5394	73.2516	25.7547	26.0132	73.9868
		24.96	80.7432	30.7432	-0.0429389	-42.5823	73.3255	25.7411	25.9836	74.0164
		24.98	80.7742	30.7742	-0.0429554	-42.6253	73.3995	25.7274	25.954	74.046
		25	80.8052	30.8052	-0.0429719	-42.6682	73.4735	25.7137	25.9244	74.0756
		25.02	80.8363	30.8363	-0.0429884	-42.7112	73.5475	25.7	25.8949	74.1051
		25.04	80.8673	30.8673	-0.0430049	-42.7542	73.6215	25.6863	25.8654	74.1346
		25.06	80.8984	30.8984	-0.0430214	-42.7972	73.6956	25.6727	25.8359	74.1641
		25.08	80.9295	30.9295	-0.0430379	-42.8403	73.7697	25.659	25.8064	74.1936
		25.1	80.9605	30.9605	-0.0430545	-42.8833	73.8439	25.6454	25.777	74.223
		25.12	80.9916	30.9916	-0.043071	-42.9264	73.918	25.6317	25.7477	74.2523
		25.14	81.0227	31.0227	-0.0430876	-42.9695	73.9922	25.6181	25.7183	74.2817
		25.16	81.0539	31.0539	-0.0431041	-43.0126	74.0665	25.6045	25.689	74.311
		25.18	81.085	31.085	-0.0431207	-43.0557	74.1407	25.5909	25.6597	74.3403
		25.2	81.1161	31.1161	-0.0431372	-43.0989	74.215	25.5772	25.6305	74.3695
		25.22	81.1473	31.1473	-0.0431538	-43.142	74.2893	25.5636	25.6013	74.3987
		25.24	81.1785	31.1785	-0.0431704	-43.1852	74.3636	25.55	25.5721	74.4279
		25.26	81.2096	31.2096	-0.0431869	-43.2284	74.438	25.5365	25.543	74.457
		25.28	81.2408	31.2408	-0.0432035	-43.2716	74.5124	25.5229	25.5139	74.4861
		25.3	81.272	31.272	-0.0432201	-43.3148	74.5868	25.5093	25.4848	74.5152
		25.32	81.3033	31.3033	-0.0432367	-43.358	74.6613	25.4957	25.4558	74.5442
		25.34	81.3345	31.3345	-0.0432533	-43.4013	74.7358	25.4822	25.4268	74.5732
		25.36	81.3657	31.3657	-0.0432699	-43.4445	74.8103	25.4686	25.3978	74.6022
		25.38	81.397	31.397	-0.0432866	-43.4878	74.8848	25.4551	25.3688	74.6312
		25.4	81.4282	31.4282	-0.0433032	-43.5311	74.9594	25.4415	25.3399	74.6601
		25.42	81.4595	31.4595	-0.0433198	-43.5745	75.034	25.428	25.3111	74.6889
		25.44	81.4908	31.4908	-0.0433365	-43.6178	75.1086	25.4145	25.2822	74.7178
		25.46	81.5221	31.5221	-0.0433531	-43.6611	75.1833	25.401	25.2534	74.7466
		25.48	81.5534	31.5534	-0.0433698	-43.7045	75.2579	25.3875	25.2247	74.7753
		25.5	81.5847	31.5847	-0.0433864	-43.7479	75.3326	25.3739	25.1959	74.8041
		25.52	81.6161	31.6161	-0.0434031	-43.7913	75.4074	25.3605	25.1672	74.8328
		25.54	81.6474	31.6474	-0.0434198	-43.8347	75.4821	25.347	25.1385	74.8615
		25.56	81.6788	31.6788	-0.0434364	-43.8782	75.5569	25.3335	25.1099	74.8901
		25.58	81.7102	31.7102	-0.0434531	-43.9216	75.6318	25.32	25.0813	74.9187
		25.6	81.7415	31.7415	-0.0434698	-43.9651	75.7066	25.3065	25.0527	74.9473
		25.62	81.7729	31.7729	-0.0434865	-44.0086	75.7815	25.2931	25.0242	74.9758
		25.64	81.8043	31.8043	-0.0435032	-44.0521	75.8564	25.2796	24.9957	75.0043
		25.66	81.8358	31.8358	-0.0435199	-44.0956	75.9314	25.2662	24.9672	75.0328
		25.68	81.8672	31.8672	-0.0435366	-44.1391	76.0063	25.2527	24.9388	75.0612
		25.7	81.8986	31.8986	-0.0435533	-44.1827	76.0813	25.2393	24.9103	75.0897
		25.72	81.9301	31.9301	-0.0435701	-44.2263	76.1564	25.2259	24.882	75.118
		25.74	81.9616	31.9616	-0.0435868	-44.2698	76.2314	25.2125	24.8536	75.1464
		25.76	81.993	31.993	-0.0436036	-44.3134	76.3065	25.1991	24.8253	75.1747
		25.78	82.0245	32.0245	-0.0436203	-44.3571	76.3816	25.1857	24.797	75.203
		25.8	82.056	32.056	-0.0436371	-44.4007	76.4567	25.1723	24.7688	75.2312
		25.82	82.0876	32.0876	-0.0436538	-44.4444	76.5319	25.1589	24.7406	75.2594
		25.84	82.1191	32.1191	-0.0436706	-44.488	76.6071	25.1455	24.7124	75.2876
		25.86	82.1506	32.1506	-0.0436874	-44.5317	76.6823	25.1321	24.6842	75.3158
		25.88	82.1822	32.1822	-0.0437041	-44.5754	76.7576	25.1188	24.6561	75.3439
		25.9	82.2137	32.2137	-0.0437209	-44.6191	76.8329	25.1054	24.628	75.372
		25.92	82.2453	32.2453	-0.0437377	-44.6629	76.9082	25.092	24.6	75.4
		25.94	82.2769	32.2769	-0.0437545	-44.7066	76.9835	25.0787	24.572	75.428
		25.96	82.3085	32.3085	-0.0437713	-44.7504	77.0589	25.0654	24.544	75.456
		25.98	82.3401	32.3401	-0.0437881	-44.7942	77.1343	25.052	24.516	75.484
		26	82.3718	32.3718	-0.0438049	-44.838	77.2098	25.0387	24.4881	75.5119
		26.02	82.4034	32.4034	-0.0438218	-44.8818	77.2852	25.0254	24.4602	75.5398
		26.04	82.435	32.435	-0.0438386	-44.9257	77.3607	25.0121	24.4324	75.5676
		26.06	82.4667	32.4667	-0.0438554	-44.9695	77.4362	24.9988	24.4045	75.5955
		26.08	82.4984	32.4984	-0.0438723	-45.0134	77.5118	24.9855	24.3767	75.6233
		26.1	82.5301	32.5301	-0.0438891	-45.0573	77.5873	24.9722	24.349	75.651
		26.12	82.5618	32.5618	-0.043906	-45.1012	77.6629	24.9589	24.3212	75.6788
		26.14	82.5935	32.5935	-0.0439229	-45.1451	77.7386	24.9456	24.2935	75.7065
		26.16	82.6252	32.6252	-0.0439397	-45.189	77.8142	24.9324	24.2659	75.7341
		26.18	82.6569	32.6569	-0.0439566	-45.233	77.8899	24.9191	24.2382	75.7618
		26.2	82.6887	32.6887	-0.0439735	-45.277	77.9657	24.9059	24.2106	75.7894
		26.22	82.7204	32.7204	-0.0439904	-45.321	78.0414	24.8926	24.1831	75.8169
		26.24	82.7522	32.7522	-0.0440073	-45.365	78.1172	24.8794	24.1555	75.8445
		26.26	82.784	32.784	-0.0440242	-45.409	78.193	24.8661	24.128	75.872
		26.28	82.8158	32.8158	-0.0440411	-45.453	78.2688	24.8529	24.1006	75.8994
		26.3	82.8476	32.8476	-0.044058	-45.4971	78.3447	24.8397	24.0731	75.9269
		26.32	82.8794	32.8794	-0.0440749	-45.5412	78.4206	24.8265	24.0457	75.9543
		26.34	82.9113	32.9113	-0.0440919	-45.5853	78.4965	24.8133	24.0183	75.9817
		26.36	82.9431	32.9431	-0.0441088	-45.6294	78.5725	24.8001	23.991	76.009
		26.38	82.975	32.975	-0.0441257	-45.6735	78.6485	24.7869	23.9637	76.0363
		26.4	83.0068	33.0068	-0.0441427	-45.7176	78.7245	24.7737	23.9364	76.0636
		26.42	83.0387	33.0387	-0.0441596	-45.7618	78.8005	24.7605	23.9091	76.0909
		26.44	83.0706	33.0706	-0.0441766	-45.806	78.8766	24.7474	23.8819	76.1181
		26.46	83.1025	33.1025	-0.0441936	-45.8502	78.9527	24.7342	23.8547	76.1453
		26.48	83.1344	33.1344	-0.0442105	-45.8944	79.0288	24.721	23.8275	76.1725
		26.5	83.1664	33.1664	-0.0442275	-45.9386	79.105	24.7079	23.8004	76.1996
		26.52	83.1983	33.1983	-0.0442445	-45.9829	79.1812	24.6948	23.7733	76.2267
		26.54	83.2303	33.2303	-0.0442615	-46.0271	79.2574	24.6816	23.7463	76.2537
		26.56	83.2622	33.2622	-0.0442785	-46.0714	79.3336	24.6685	23.7192	76.2808
		26.58	83.2942	33.2942	-0.0442955	-46.1157	79.4099	24.6554	23.6922	76.3078
		26.6	83.3262	33.3262	-0.0443125	-46.16	79.4862	24.6423	23.6653	76.3347
		26.62	83.3582	33.3582	-0.0443295	-46.2043	79.5625	24.6292	23.6383	76.3617
		26.64	83.3902	33.3902	-0.0443466	-46.2487	79.6389	24.6161	23.6114	76.3886
		26.66	83.4223	33.4223	-0.0443636	-46.293	79.7153	24.603	23.5845	76.4155
		26.68	83.4543	33.4543	-0.0443806	-46.3374	79.7917	24.5899	23.5577	76.4423
		26.7	83.4863	33.4863	-0.0443977	-46.3818	79.8682	24.5768	23.5309	76.4691
		26.72	83.5184	33.5184	-0.0444147	-46.4262	79.9446	24.5637	23.5041	76.4959
		26.74	83.5505	33.5505	-0.0444318	-46.4707	80.0212	24.5507	23.4773	76.5227
		26.76	83.5826	33.5826	-0.0444489	-46.5151	80.0977	24.5376	23.4506	76.5494
		26.78	83.6147	33.6147	-0.0444659	-46.5596	80.1743	24.5246	23.4239	76.5761
		26.8	83.6468	33.6468	-0.044483	-46.6041	80.2509	24.5115	23.3972	76.6028
		26.82	83.6789	33.6789	-0.0445001	-46.6486	80.3275	24.4985	23.3706	76.6294
		26.84	83.7111	33.7111	-0.0445172	-46.6931	80.4041	24.4854	23.344	76.656
		26.86	83.7432	33.7432	-0.0445343	-46.7376	80.4808	24.4724	23.3175	76.6825
		26.88	83.7754	33.7754	-0.0445514	-46.7822	80.5576	24.4594	23.2909	76.7091
		26.9	83.8076	33.8076	-0.0445685	-46.8267	80.6343	24.4464	23.2644	76.7356
		26.92	83.8398	33.8398	-0.0445856	-46.8713	80.7111	24.4334	23.2379	76.7621
		26.94	83.872	33.872	-0.0446027	-46.9159	80.7879	24.4204	23.2115	76.7885
		26.96	83.9042	33.9042	-0.0446199	-46.9605	80.8647	24.4074	23.1851	76.8149
		26.98	83.9364	33.9364	-0.044637	-47.0052	80.9416	24.3944	23.1587	76.8413
		27	83.9686	33.9686	-0.0446542	-47.0498	81.0185	24.3815	23.1323	76.8677
		27.02	84.0009	34.0009	-0.0446713	-47.0945	81.0954	24.3685	23.106	76.894
		27.04	84.0332	34.0332	-0.0446885	-47.1392	81.1723	24.3555	23.0797	76.9203
		27.06	84.0654	34.0654	-0.0447056	-47.1839	81.2493	24.3426	23.0535	76.9465
		27.08	84.0977	34.0977	-0.0447228	-47.2286	81.3263	24.3296	23.0272	76.9728
		27.1	84.13	34.13	-0.04474	-47.2734	81.4034	24.3167	23.001	76.999
		27.12	84.1623	34.1623	-0.0447572	-47.3181	81.4804	24.3038	22.9748	77.0252
		27.14	84.1947	34.1947	-0.0447744	-47.3629	81.5575	24.2908	22.9487	77.0513
		27.16	84.227	34.227	-0.0447916	-47.4077	81.6347	24.2779	22.9226	77.0774
		27.18	84.2593	34.2593	-0.0448088	-47.4525	81.7118	24.265	22.8965	77.1035
		27.2	84.2917	34.2917	-0.044826	-47.4973	81.789	24.2521	22.8705	77.1295
		27.22	84.3241	34.3241	-0.0448432	-47.5422	81.8662	24.2392	22.8444	77.1556
		27.24	84.3565	34.3565	-0.0448604	-47.587	81.9435	24.2263	22.8185	77.1815
		27.26	84.3889	34.3889	-0.0448776	-47.6319	82.0208	24.2134	22.7925	77.2075
		27.28	84.4213	34.4213	-0.0448949	-47.6768	82.0981	24.2005	22.7666	77.2334
		27.3	84.4537	34.4537	-0.0449121	-47.7217	82.1754	24.1877	22.7407	77.2593
		27.32	84.4861	34.4861	-0.0449294	-47.7666	82.2528	24.1748	22.7148	77.2852
		27.34	84.5186	34.5186	-0.0449466	-47.8116	82.3302	24.1619	22.689	77.311
		27.36	84.5511	34.5511	-0.0449639	-47.8565	82.4076	24.1491	22.6631	77.3369
		27.38	84.5835	34.5835	-0.0449812	-47.9015	82.4851	24.1363	22.6374	77.3626
		27.4	84.616	34.616	-0.0449984	-47.9465	82.5625	24.1234	22.6116	77.3884
		27.42	84.6485	34.6485	-0.0450157	-47.9915	82.6401	24.1106	22.5859	77.4141
		27.44	84.681	34.681	-0.045033	-48.0366	82.7176	24.0978	22.5602	77.4398
		27.46	84.7136	34.7136	-0.0450503	-48.0816	82.7952	24.0849	22.5345	77.4655
		27.48	84.7461	34.7461	-0.0450676	-48.1267	82.8728	24.0721	22.5089	77.4911
		27.5	84.7786	34.7786	-0.0450849	-48.1718	82.9504	24.0593	22.4833	77.5167
		27.52	84.8112	34.8112	-0.0451022	-48.2169	83.0281	24.0465	22.4577	77.5423
		27.54	84.8438	34.8438	-0.0451196	-48.262	83.1058	24.0337	22.4322	77.5678
		27.56	84.8764	34.8764	-0.0451369	-48.3071	83.1835	24.021	22.4067	77.5933
		27.58	84.909	34.909	-0.0451542	-48.3523	83.2613	24.0082	22.3812	77.6188
		27.6	84.9416	34.9416	-0.0451716	-48.3975	83.339	23.9954	22.3557	77.6443
		27.62	84.9742	34.9742	-0.0451889	-48.4427	83.4169	23.9827	22.3303	77.6697
		27.64	85.0068	35.0068	-0.0452063	-48.4879	83.4947	23.9699	22.3049	77.6951
		27.66	85.0395	35.0395	-0.0452236	-48.5331	83.5726	23.9572	22.2796	77.7204
		27.68	85.0722	35.0722	-0.045241	-48.5783	83.6505	23.9444	22.2542	77.7458
		27.7	85.1048	35.1048	-0.0452584	-48.6236	83.7284	23.9317	22.2289	77.7711
		27.72	85.1375	35.1375	-0.0452758	-48.6689	83.8064	23.9189	22.2036	77.7964
		27.74	85.1702	35.1702	-0.0452932	-48.7141	83.8844	23.9062	22.1784	77.8216
		27.76	85.2029	35.2029	-0.0453106	-48.7595	83.9624	23.8935	22.1532	77.8468
		27.78	85.2357	35.2357	-0.045328	-48.8048	84.0405	23.8808	22.128	77.872
		27.8	85.2684	35.2684	-0.0453454	-48.8501	84.1185	23.8681	22.1028	77.8972
		27.82	85.3012	35.3012	-0.0453628	-48.8955	84.1966	23.8554	22.0777	77.9223
		27.84	85.3339	35.3339	-0.0453802	-48.9409	84.2748	23.8427	22.0526	77.9474
		27.86	85.3667	35.3667	-0.0453976	-48.9863	84.353	23.83	22.0275	77.9725
		27.88	85.3995	35.3995	-0.0454151	-49.0317	84.4312	23.8174	22.0025	77.9975
		27.9	85.4323	35.4323	-0.0454325	-49.0771	84.5094	23.8047	21.9775	78.0225
		27.92	85.4651	35.4651	-0.04545	-49.1226	84.5877	23.792	21.9525	78.0475
		27.94	85.4979	35.4979	-0.0454674	-49.168	84.666	23.7794	21.9275	78.0725
		27.96	85.5308	35.5308	-0.0454849	-49.2135	84.7443	23.7667	21.9026	78.0974
		27.98	85.5636	35.5636	-0.0455024	-49.259	84.8226	23.7541	21.8777	78.1223
		28	85.5965	35.5965	-0.0455198	-49.3045	84.901	23.7415	21.8528	78.1472
		28.02	85.6294	35.6294	-0.0455373	-49.3501	84.9794	23.7288	21.828	78.172
		28.04	85.6622	35.6622	-0.0455548	-49.3956	85.0579	23.7162	21.8032	78.1968
		28.06	85.6951	35.6951	-0.0455723	-49.4412	85.1364	23.7036	21.7784	78.2216
		28.08	85.7281	35.7281	-0.0455898	-49.4868	85.2149	23.691	21.7536	78.2464
		28.1	85.761	35.761	-0.0456073	-49.5324	85.2934	23.6784	21.7289	78.2711
		28.12	85.7939	35.7939	-0.0456248	-49.578	85.372	23.6658	21.7042	78.2958
		28.14	85.8269	35.8269	-0.0456424	-49.6237	85.4506	23.6532	21.6796	78.3204
		28.16	85.8598	35.8598	-0.0456599	-49.6693	85.5292	23.6406	21.6549	78.3451
		28.18	85.8928	35.8928	-0.0456774	-49.715	85.6078	23.6281	21.6303	78.3697
		28.2	85.9258	35.9258	-0.045695	-49.7607	85.6865	23.6155	21.6057	78.3943
		28.22	85.9588	35.9588	-0.0457125	-49.8064	85.7652	23.6029	21.5812	78.4188
		28.24	85.9918	35.9918	-0.0457301	-49.8521	85.844	23.5904	21.5566	78.4434
		28.26	86.0249	36.0249	-0.0457477	-49.8979	85.9228	23.5778	21.5322	78.4678
		28.28	86.0579	36.0579	-0.0457652	-49.9437	86.0016	23.5653	21.5077	78.4923
		28.3	86.091	36.091	-0.0457828	-49.9894	86.0804	23.5528	21.4832	78.5168
		28.32	86.124	36.124	-0.0458004	-50.0352	86.1593	23.5402	21.4588	78.5412
		28.34	86.1571	36.1571	-0.045818	-50.0811	86.2382	23.5277	21.4345	78.5655
		28.36	86.1902	36.1902	-0.0458356	-50.1269	86.3171	23.5152	21.4101	78.5899
		28.38	86.2233	36.2233	-0.0458532	-50.1728	86.396	23.5027	21.3858	78.6142
		28.4	86.2564	36.2564	-0.0458708	-50.2186	86.475	23.4902	21.3615	78.6385
		28.42	86.2895	36.2895	-0.0458884	-50.2645	86.5541	23.4777	21.3372	78.6628
		28.44	86.3227	36.3227	-0.045906	-50.3104	86.6331	23.4652	21.313	78.687
		28.46	86.3558	36.3558	-0.0459237	-50.3563	86.7122	23.4527	21.2887	78.7113
		28.48	86.389	36.389	-0.0459413	-50.4023	86.7913	23.4403	21.2646	78.7354
		28.5	86.4222	36.4222	-0.045959	-50.4482	86.8704	23.4278	21.2404	78.7596
		28.52	86.4554	36.4554	-0.0459766	-50.4942	86.9496	23.4153	21.2163	78.7837
		28.54	86.4886	36.4886	-0.0459943	-50.5402	87.0288	23.4029	21.1922	78.8078
		28.56	86.5218	36.5218	-0.0460119	-50.5862	87.108	23.3904	21.1681	78.8319
		28.58	86.555	36.555	-0.0460296	-50.6323	87.1873	23.378	21.1441	78.8559
		28.6	86.5883	36.5883	-0.0460473	-50.6783	87.2666	23.3656	21.12	78.88
		28.62	86.6215	36.6215	-0.046065	-50.7244	87.3459	23.3531	21.0961	78.9039
		28.64	86.6548	36.6548	-0.0460827	-50.7704	87.4253	23.3407	21.0721	78.9279
		28.66	86.6881	36.6881	-0.0461004	-50.8165	87.5046	23.3283	21.0482	78.9518
		28.68	86.7214	36.7214	-0.0461181	-50.8627	87.5841	23.3159	21.0243	78.9757
		28.7	86.7547	36.7547	-0.0461358	-50.9088	87.6635	23.3035	21.0004	78.9996
		28.72	86.788	36.788	-0.0461535	-50.955	87.743	23.2911	20.9765	79.0235
		28.74	86.8214	36.8214	-0.0461712	-51.0011	87.8225	23.2787	20.9527	79.0473
		28.76	86.8547	36.8547	-0.046189	-51.0473	87.902	23.2663	20.9289	79.0711
		28.78	86.8881	36.8881	-0.0462067	-51.0935	87.9816	23.2539	20.9051	79.0949
		28.8	86.9214	36.9214	-0.0462245	-51.1397	88.0612	23.2416	20.8814	79.1186
		28.82	86.9548	36.9548	-0.0462422	-51.186	88.1408	23.2292	20.8577	79.1423
		28.84	86.9882	36.9882	-0.04626	-51.2323	88.2205	23.2169	20.834	79.166
		28.86	87.0216	37.0216	-0.0462777	-51.2785	88.3002	23.2045	20.8104	79.1896
		28.88	87.0551	37.0551	-0.0462955	-51.3248	88.3799	23.1922	20.7867	79.2133
		28.9	87.0885	37.0885	-0.0463133	-51.3711	88.4596	23.1798	20.7631	79.2369
		28.92	87.1219	37.1219	-0.0463311	-51.4175	88.5394	23.1675	20.7395	79.2605
		28.94	87.1554	37.1554	-0.0463489	-51.4638	88.6192	23.1552	20.716	79.284
		28.96	87.1889	37.1889	-0.0463667	-51.5102	88.6991	23.1429	20.6925	79.3075
		28.98	87.2224	37.2224	-0.0463845	-51.5566	88.7789	23.1306	20.669	79.331
		29	87.2559	37.2559	-0.0464023	-51.603	88.8588	23.1183	20.6455	79.3545
		29.02	87.2894	37.2894	-0.0464201	-51.6494	88.9388	23.106	20.6221	79.3779
		29.04	87.3229	37.3229	-0.046438	-51.6958	89.0187	23.0937	20.5987	79.4013
		29.06	87.3565	37.3565	-0.0464558	-51.7423	89.0987	23.0814	20.5753	79.4247
		29.08	87.39	37.39	-0.0464736	-51.7888	89.1788	23.0691	20.5519	79.4481
		29.1	87.4236	37.4236	-0.0464915	-51.8352	89.2588	23.0569	20.5286	79.4714
		29.12	87.4571	37.4571	-0.0465093	-51.8818	89.3389	23.0446	20.5053	79.4947
		29.14	87.4907	37.4907	-0.0465272	-51.9283	89.419	23.0323	20.482	79.518
		29.16	87.5243	37.5243	-0.0465451	-51.9748	89.4992	23.0201	20.4588	79.5412
		29.18	87.558	37.558	-0.046563	-52.0214	89.5794	23.0078	20.4356	79.5644
		29.2	87.5916	37.5916	-0.0465808	-52.068	89.6596	22.9956	20.4124	79.5876
		29.22	87.6252	37.6252	-0.0465987	-52.1146	89.7398	22.9834	20.3892	79.6108
		29.24	87.6589	37.6589	-0.0466166	-52.1612	89.8201	22.9711	20.3661	79.6339
		29.26	87.6926	37.6926	-0.0466345	-52.2078	89.9004	22.9589	20.343	79.657
		29.28	87.7262	37.7262	-0.0466524	-52.2545	89.9807	22.9467	20.3199	79.6801
		29.3	87.7599	37.7599	-0.0466704	-52.3011	90.0611	22.9345	20.2968	79.7032
		29.32	87.7936	37.7936	-0.0466883	-52.3478	90.1415	22.9223	20.2738	79.7262
		29.34	87.8274	37.8274	-0.0467062	-52.3945	90.2219	22.9101	20.2508	79.7492
		29.36	87.8611	37.8611	-0.0467242	-52.4413	90.3024	22.8979	20.2278	79.7722
		29.38	87.8948	37.8948	-0.0467421	-52.488	90.3829	22.8858	20.2049	79.7951
		29.4	87.9286	37.9286	-0.0467601	-52.5348	90.4634	22.8736	20.1819	79.8181
		29.42	87.9624	37.9624	-0.046778	-52.5815	90.5439	22.8614	20.159	79.841
		29.44	87.9962	37.9962	-0.046796	-52.6283	90.6245	22.8493	20.1362	79.8638
		29.46	88.03	38.03	-0.046814	-52.6752	90.7051	22.8371	20.1133	79.8867
		29.48	88.0638	38.0638	-0.0468319	-52.722	90.7858	22.825	20.0905	79.9095
		29.5	88.0976	38.0976	-0.0468499	-52.7688	90.8664	22.8128	20.0677	79.9323
		29.52	88.1314	38.1314	-0.0468679	-52.8157	90.9471	22.8007	20.0449	79.9551
		29.54	88.1653	38.1653	-0.0468859	-52.8626	91.0279	22.7886	20.0222	79.9778
		29.56	88.1991	38.1991	-0.0469039	-52.9095	91.1086	22.7764	19.9995	80.0005
		29.58	88.233	38.233	-0.0469219	-52.9564	91.1894	22.7643	19.9768	80.0232
		29.6	88.2669	38.2669	-0.04694	-53.0034	91.2703	22.7522	19.9542	80.0458
		29.62	88.3008	38.3008	-0.046958	-53.0503	91.3511	22.7401	19.9315	80.0685
		29.64	88.3347	38.3347	-0.046976	-53.0973	91.432	22.728	19.9089	80.0911
		29.66	88.3687	38.3687	-0.0469941	-53.1443	91.5129	22.7159	19.8863	80.1137
		29.68	88.4026	38.4026	-0.0470121	-53.1913	91.5939	22.7039	19.8638	80.1362
		29.7	88.4366	38.4366	-0.0470302	-53.2383	91.6749	22.6918	19.8413	80.1587
		29.72	88.4705	38.4705	-0.0470482	-53.2854	91.7559	22.6797	19.8188	80.1812
		29.74	88.5045	38.5045	-0.0470663	-53.3324	91.8369	22.6677	19.7963	80.2037
		29.76	88.5385	38.5385	-0.0470844	-53.3795	91.918	22.6556	19.7738	80.2262
		29.78	88.5725	38.5725	-0.0471025	-53.4266	91.9991	22.6435	19.7514	80.2486
		29.8	88.6065	38.6065	-0.0471206	-53.4738	92.0803	22.6315	19.729	80.271
		29.82	88.6406	38.6406	-0.0471387	-53.5209	92.1614	22.6195	19.7066	80.2934
		29.84	88.6746	38.6746	-0.0471568	-53.568	92.2426	22.6074	19.6843	80.3157
		29.86	88.7087	38.7087	-0.0471749	-53.6152	92.3239	22.5954	19.662	80.338
		29.88	88.7427	38.7427	-0.047193	-53.6624	92.4051	22.5834	19.6397	80.3603
		29.9	88.7768	38.7768	-0.0472111	-53.7096	92.4864	22.5714	19.6174	80.3826
		29.92	88.8109	38.8109	-0.0472293	-53.7569	92.5678	22.5594	19.5952	80.4048
		29.94	88.845	38.845	-0.0472474	-53.8041	92.6491	22.5474	19.573	80.427
		29.96	88.8791	38.8791	-0.0472656	-53.8514	92.7305	22.5354	19.5508	80.4492
		29.98	88.9133	38.9133	-0.0472837	-53.8987	92.8119	22.5234	19.5286	80.4714
		30	88.9474	38.9474	-0.0473019	-53.946	92.8934	22.5114	19.5065	80.4935
		30.02	88.9816	38.9816	-0.04732	-53.9933	92.9749	22.4995	19.4844	80.5156
		30.04	89.0158	39.0158	-0.0473382	-54.0406	93.0564	22.4875	19.4623	80.5377
		30.06	89.05	39.05	-0.0473564	-54.088	93.1379	22.4755	19.4402	80.5598
		30.08	89.0842	39.0842	-0.0473746	-54.1353	93.2195	22.4636	19.4182	80.5818
		30.1	89.1184	39.1184	-0.0473928	-54.1827	93.3011	22.4516	19.3962	80.6038
		30.12	89.1526	39.1526	-0.047411	-54.2301	93.3828	22.4397	19.3742	80.6258
		30.14	89.1869	39.1869	-0.0474292	-54.2776	93.4644	22.4277	19.3523	80.6477
		30.16	89.2211	39.2211	-0.0474474	-54.325	93.5461	22.4158	19.3303	80.6697
		30.18	89.2554	39.2554	-0.0474656	-54.3725	93.6279	22.4039	19.3084	80.6916
		30.2	89.2897	39.2897	-0.0474839	-54.42	93.7096	22.392	19.2865	80.7135
		30.22	89.324	39.324	-0.0475021	-54.4675	93.7914	22.3801	19.2647	80.7353
		30.24	89.3583	39.3583	-0.0475203	-54.515	93.8733	22.3682	19.2429	80.7571
		30.26	89.3926	39.3926	-0.0475386	-54.5625	93.9551	22.3563	19.2211	80.7789
		30.28	89.4269	39.4269	-0.0475569	-54.6101	94.037	22.3444	19.1993	80.8007
		30.3	89.4613	39.4613	-0.0475751	-54.6577	94.1189	22.3325	19.1775	80.8225
		30.32	89.4956	39.4956	-0.0475934	-54.7053	94.2009	22.3206	19.1558	80.8442
		30.34	89.53	39.53	-0.0476117	-54.7529	94.2829	22.3088	19.1341	80.8659
		30.36	89.5644	39.5644	-0.04763	-54.8005	94.3649	22.2969	19.1124	80.8876
		30.38	89.5988	39.5988	-0.0476483	-54.8481	94.4469	22.285	19.0908	80.9092
		30.4	89.6332	39.6332	-0.0476666	-54.8958	94.529	22.2732	19.0691	80.9309
		30.42	89.6676	39.6676	-0.0476849	-54.9435	94.6111	22.2613	19.0475	80.9525
		30.44	89.7021	39.7021	-0.0477032	-54.9912	94.6933	22.2495	19.026	80.974
		30.46	89.7365	39.7365	-0.0477215	-55.0389	94.7755	22.2377	19.0044	80.9956
		30.48	89.771	39.771	-0.0477398	-55.0867	94.8577	22.2258	18.9829	81.0171
		30.5	89.8055	39.8055	-0.0477582	-55.1344	94.9399	22.214	18.9614	81.0386
		30.52	89.84	39.84	-0.0477765	-55.1822	95.0222	22.2022	18.9399	81.0601
		30.54	89.8745	39.8745	-0.0477949	-55.23	95.1045	22.1904	18.9185	81.0815
		30.56	89.909	39.909	-0.0478132	-55.2778	95.1868	22.1786	18.897	81.103
		30.58	89.9435	39.9435	-0.0478316	-55.3256	95.2692	22.1668	18.8756	81.1244
		30.6	89.9781	39.9781	-0.04785	-55.3735	95.3516	22.155	18.8543	81.1457
		30.62	90.0126	40.0126	-0.0478683	-55.4214	95.434	22.1432	18.8329	81.1671
		30.64	90.0472	40.0472	-0.0478867	-55.4692	95.5165	22.1314	18.8116	81.1884
		30.66	90.0818	40.0818	-0.0479051	-55.5171	95.5989	22.1197	18.7903	81.2097
		30.68	90.1164	40.1164	-0.0479235	-55.5651	95.6815	22.1079	18.769	81.231
		30.7	90.151	40.151	-0.0479419	-55.613	95.764	22.0961	18.7478	81.2522
		30.72	90.1856	40.1856	-0.0479603	-55.661	95.8466	22.0844	18.7265	81.2735
		30.74	90.2203	40.2203	-0.0479788	-55.709	95.9292	22.0726	18.7053	81.2947
		30.76	90.2549	40.2549	-0.0479972	-55.7569	96.0119	22.0609	18.6842	81.3158
		30.78	90.2896	40.2896	-0.0480156	-55.805	96.0946	22.0492	18.663	81.337
		30.8	90.3243	40.3243	-0.0480341	-55.853	96.1773	22.0374	18.6419	81.3581
		30.82	90.359	40.359	-0.0480525	-55.9011	96.26	22.0257	18.6208	81.3792
		30.84	90.3937	40.3937	-0.048071	-55.9491	96.3428	22.014	18.5997	81.4003
		30.86	90.4284	40.4284	-0.0480894	-55.9972	96.4256	22.0023	18.5786	81.4214
		30.88	90.4631	40.4631	-0.0481079	-56.0453	96.5084	21.9906	18.5576	81.4424
		30.9	90.4979	40.4979	-0.0481264	-56.0934	96.5913	21.9789	18.5366	81.4634
		30.92	90.5326	40.5326	-0.0481449	-56.1416	96.6742	21.9672	18.5156	81.4844
		30.94	90.5674	40.5674	-0.0481634	-56.1898	96.7572	21.9555	18.4947	81.5053
		30.96	90.6022	40.6022	-0.0481819	-56.2379	96.8401	21.9439	18.4737	81.5263
		30.98	90.637	40.637	-0.0482004	-56.2861	96.9231	21.9322	18.4528	81.5472
		31	90.6718	40.6718	-0.0482189	-56.3344	97.0062	21.9205	18.432	81.568
		31.02	90.7066	40.7066	-0.0482374	-56.3826	97.0892	21.9089	18.4111	81.5889
		31.04	90.7415	40.7415	-0.0482559	-56.4308	97.1723	21.8972	18.3903	81.6097
		31.06	90.7763	40.7763	-0.0482745	-56.4791	97.2554	21.8856	18.3695	81.6305
		31.08	90.8112	40.8112	-0.048293	-56.5274	97.3386	21.8739	18.3487	81.6513
		31.1	90.8461	40.8461	-0.0483115	-56.5757	97.4218	21.8623	18.3279	81.6721
		31.12	90.881	40.881	-0.0483301	-56.6241	97.505	21.8507	18.3072	81.6928
		31.14	90.9159	40.9159	-0.0483487	-56.6724	97.5883	21.839	18.2865	81.7135
		31.16	90.9508	40.9508	-0.0483672	-56.7208	97.6716	21.8274	18.2658	81.7342
		31.18	90.9857	40.9857	-0.0483858	-56.7692	97.7549	21.8158	18.2451	81.7549
		31.2	91.0207	41.0207	-0.0484044	-56.8176	97.8382	21.8042	18.2245	81.7755
		31.22	91.0556	41.0556	-0.048423	-56.866	97.9216	21.7926	18.2039	81.7961
		31.24	91.0906	41.0906	-0.0484416	-56.9144	98.005	21.781	18.1833	81.8167
		31.26	91.1256	41.1256	-0.0484602	-56.9629	98.0885	21.7694	18.1627	81.8373
		31.28	91.1606	41.1606	-0.0484788	-57.0114	98.1719	21.7579	18.1422	81.8578
		31.3	91.1956	41.1956	-0.0484974	-57.0599	98.2555	21.7463	18.1216	81.8784
		31.32	91.2306	41.2306	-0.0485161	-57.1084	98.339	21.7347	18.1011	81.8989
		31.34	91.2657	41.2657	-0.0485347	-57.1569	98.4226	21.7232	18.0807	81.9193
		31.36	91.3007	41.3007	-0.0485533	-57.2055	98.5062	21.7116	18.0602	81.9398
		31.38	91.3358	41.3358	-0.048572	-57.254	98.5898	21.7001	18.0398	81.9602
		31.4	91.3709	41.3709	-0.0485906	-57.3026	98.6735	21.6885	18.0194	81.9806
		31.42	91.406	41.406	-0.0486093	-57.3512	98.7572	21.677	17.999	82.001
		31.44	91.4411	41.4411	-0.048628	-57.3999	98.8409	21.6655	17.9787	82.0213
		31.46	91.4762	41.4762	-0.0486466	-57.4485	98.9247	21.6539	17.9583	82.0417
		31.48	91.5113	41.5113	-0.0486653	-57.4972	99.0085	21.6424	17.938	82.062
		31.5	91.5465	41.5465	-0.048684	-57.5459	99.0923	21.6309	17.9178	82.0822
		31.52	91.5816	41.5816	-0.0487027	-57.5946	99.1762	21.6194	17.8975	82.1025
		31.54	91.6168	41.6168	-0.0487214	-57.6433	99.2601	21.6079	17.8773	82.1227
		31.56	91.652	41.652	-0.0487401	-57.692	99.344	21.5964	17.8571	82.1429
		31.58	91.6872	41.6872	-0.0487589	-57.7408	99.428	21.5849	17.8369	82.1631
		31.6	91.7224	41.7224	-0.0487776	-57.7896	99.512	21.5734	17.8167	82.1833
		31.62	91.7576	41.7576	-0.0487963	-57.8384	99.596	21.562	17.7966	82.2034
		31.64	91.7929	41.7929	-0.0488151	-57.8872	99.6801	21.5505	17.7765	82.2235
		31.66	91.8281	41.8281	-0.0488338	-57.936	99.7642	21.539	17.7564	82.2436
		31.68	91.8634	41.8634	-0.0488526	-57.9849	99.8483	21.5276	17.7363	82.2637
		31.7	91.8987	41.8987	-0.0488713	-58.0337	99.9324	21.5161	17.7163	82.2837
		31.72	91.934	41.934	-0.0488901	-58.0826	100.017	21.5047	17.6962	82.3038
		31.74	91.9693	41.9693	-0.0489089	-58.1315	100.101	21.4933	17.6762	82.3238
		31.76	92.0046	42.0046	-0.0489277	-58.1805	100.185	21.4818	17.6563	82.3437
		31.78	92.04	42.04	-0.0489465	-58.2294	100.269	21.4704	17.6363	82.3637
		31.8	92.0753	42.0753	-0.0489653	-58.2784	100.354	21.459	17.6164	82.3836
		31.82	92.1107	42.1107	-0.0489841	-58.3274	100.438	21.4476	17.5965	82.4035
		31.84	92.1461	42.1461	-0.0490029	-58.3764	100.522	21.4362	17.5766	82.4234
		31.86	92.1815	42.1815	-0.0490217	-58.4254	100.607	21.4248	17.5567	82.4433
		31.88	92.2169	42.2169	-0.0490405	-58.4744	100.691	21.4134	17.5369	82.4631
		31.9	92.2523	42.2523	-0.0490594	-58.5235	100.776	21.402	17.5171	82.4829
		31.92	92.2877	42.2877	-0.0490782	-58.5726	100.86	21.3906	17.4973	82.5027
		31.94	92.3232	42.3232	-0.0490971	-58.6217	100.945	21.3792	17.4775	82.5225
		31.96	92.3586	42.3586	-0.0491159	-58.6708	101.029	21.3678	17.4578	82.5422
		31.98	92.3941	42.3941	-0.0491348	-58.7199	101.114	21.3565	17.4381	82.5619
		32	92.4296	42.4296	-0.0491537	-58.7691	101.199	21.3451	17.4184	82.5816
		32.02	92.4651	42.4651	-0.0491725	-58.8182	101.283	21.3338	17.3987	82.6013
		32.04	92.5006	42.5006	-0.0491914	-58.8674	101.368	21.3224	17.379	82.621
		32.06	92.5361	42.5361	-0.0492103	-58.9166	101.453	21.3111	17.3594	82.6406
		32.08	92.5717	42.5717	-0.0492292	-58.9659	101.538	21.2997	17.3398	82.6602
		32.1	92.6072	42.6072	-0.0492481	-59.0151	101.622	21.2884	17.3202	82.6798
		32.12	92.6428	42.6428	-0.049267	-59.0644	101.707	21.2771	17.3007	82.6993
		32.14	92.6784	42.6784	-0.049286	-59.1137	101.792	21.2658	17.2811	82.7189
		32.16	92.714	42.714	-0.0493049	-59.163	101.877	21.2545	17.2616	82.7384
		32.18	92.7496	42.7496	-0.0493238	-59.2123	101.962	21.2432	17.2421	82.7579
		32.2	92.7852	42.7852	-0.0493428	-59.2616	102.047	21.2319	17.2227	82.7773
		32.22	92.8208	42.8208	-0.0493617	-59.311	102.132	21.2206	17.2032	82.7968
		32.24	92.8565	42.8565	-0.0493807	-59.3604	102.217	21.2093	17.1838	82.8162
		32.26	92.8922	42.8922	-0.0493997	-59.4098	102.302	21.198	17.1644	82.8356
		32.28	92.9278	42.9278	-0.0494186	-59.4592	102.387	21.1867	17.145	82.855
		32.3	92.9635	42.9635	-0.0494376	-59.5086	102.472	21.1755	17.1257	82.8743
		32.32	92.9992	42.9992	-0.0494566	-59.5581	102.557	21.1642	17.1063	82.8937
		32.34	93.035	43.035	-0.0494756	-59.6076	102.643	21.1529	17.087	82.913
		32.36	93.0707	43.0707	-0.0494946	-59.6571	102.728	21.1417	17.0677	82.9323
		32.38	93.1064	43.1064	-0.0495136	-59.7066	102.813	21.1304	17.0485	82.9515
		32.4	93.1422	43.1422	-0.0495326	-59.7561	102.898	21.1192	17.0292	82.9708
		32.42	93.178	43.178	-0.0495517	-59.8057	102.984	21.108	17.01	82.99
		32.44	93.2138	43.2138	-0.0495707	-59.8552	103.069	21.0968	16.9908	83.0092
		32.46	93.2496	43.2496	-0.0495897	-59.9048	103.154	21.0855	16.9716	83.0284
		32.48	93.2854	43.2854	-0.0496088	-59.9544	103.24	21.0743	16.9525	83.0475
		32.5	93.3212	43.3212	-0.0496278	-60.0041	103.325	21.0631	16.9333	83.0667
		32.52	93.3571	43.3571	-0.0496469	-60.0537	103.411	21.0519	16.9142	83.0858
		32.54	93.3929	43.3929	-0.049666	-60.1034	103.496	21.0407	16.8951	83.1049
		32.56	93.4288	43.4288	-0.049685	-60.1531	103.582	21.0295	16.8761	83.1239
		32.58	93.4647	43.4647	-0.0497041	-60.2028	103.667	21.0183	16.857	83.143
		32.6	93.5006	43.5006	-0.0497232	-60.2525	103.753	21.0072	16.838	83.162
		32.62	93.5365	43.5365	-0.0497423	-60.3022	103.839	20.996	16.819	83.181
		32.64	93.5724	43.5724	-0.0497614	-60.352	103.924	20.9848	16.8001	83.1999
		32.66	93.6084	43.6084	-0.0497805	-60.4018	104.01	20.9737	16.7811	83.2189
		32.68	93.6443	43.6443	-0.0497996	-60.4516	104.096	20.9625	16.7622	83.2378
		32.7	93.6803	43.6803	-0.0498188	-60.5014	104.182	20.9513	16.7433	83.2567
		32.72	93.7163	43.7163	-0.0498379	-60.5512	104.267	20.9402	16.7244	83.2756
		32.74	93.7522	43.7522	-0.049857	-60.6011	104.353	20.9291	16.7055	83.2945
		32.76	93.7883	43.7883	-0.0498762	-60.651	104.439	20.9179	16.6867	83.3133
		32.78	93.8243	43.8243	-0.0498954	-60.7009	104.525	20.9068	16.6679	83.3321
		32.8	93.8603	43.8603	-0.0499145	-60.7508	104.611	20.8957	16.6491	83.3509
		32.82	93.8964	43.8964	-0.0499337	-60.8007	104.697	20.8846	16.6303	83.3697
		32.84	93.9324	43.9324	-0.0499529	-60.8507	104.783	20.8735	16.6115	83.3885
		32.86	93.9685	43.9685	-0.0499721	-60.9006	104.869	20.8624	16.5928	83.4072
		32.88	94.0046	44.0046	-0.0499912	-60.9506	104.955	20.8513	16.5741	83.4259
		32.9	94.0407	44.0407	-0.0500104	-61.0006	105.041	20.8402	16.5554	83.4446
		32.92	94.0768	44.0768	-0.0500297	-61.0507	105.127	20.8291	16.5367	83.4633
		32.94	94.113	44.113	-0.0500489	-61.1007	105.214	20.818	16.5181	83.4819
		32.96	94.1491	44.1491	-0.0500681	-61.1508	105.3	20.8069	16.4995	83.5005
		32.98	94.1853	44.1853	-0.0500873	-61.2009	105.386	20.7959	16.4809	83.5191
		33	94.2214	44.2214	-0.0501066	-61.251	105.472	20.7848	16.4623	83.5377
		33.02	94.2576	44.2576	-0.0501258	-61.3011	105.559	20.7738	16.4437	83.5563
		33.04	94.2938	44.2938	-0.0501451	-61.3512	105.645	20.7627	16.4252	83.5748
		33.06	94.3301	44.3301	-0.0501643	-61.4014	105.731	20.7517	16.4067	83.5933
		33.08	94.3663	44.3663	-0.0501836	-61.4516	105.818	20.7406	16.3882	83.6118
		33.1	94.4025	44.4025	-0.0502029	-61.5018	105.904	20.7296	16.3697	83.6303
		33.12	94.4388	44.4388	-0.0502221	-61.552	105.991	20.7186	16.3513	83.6487
		33.14	94.4751	44.4751	-0.0502414	-61.6023	106.077	20.7076	16.3328	83.6672
		33.16	94.5114	44.5114	-0.0502607	-61.6525	106.164	20.6965	16.3144	83.6856
		33.18	94.5477	44.5477	-0.05028	-61.7028	106.25	20.6855	16.296	83.704
		33.2	94.584	44.584	-0.0502994	-61.7531	106.337	20.6745	16.2777	83.7223
		33.22	94.6203	44.6203	-0.0503187	-61.8034	106.424	20.6635	16.2593	83.7407
		33.24	94.6566	44.6566	-0.050338	-61.8537	106.51	20.6526	16.241	83.759
		33.26	94.693	44.693	-0.0503573	-61.9041	106.597	20.6416	16.2227	83.7773
		33.28	94.7294	44.7294	-0.0503767	-61.9545	106.684	20.6306	16.2044	83.7956
		33.3	94.7658	44.7658	-0.050396	-62.0049	106.771	20.6196	16.1862	83.8138
		33.32	94.8022	44.8022	-0.0504154	-62.0553	106.857	20.6087	16.1679	83.8321
		33.34	94.8386	44.8386	-0.0504347	-62.1057	106.944	20.5977	16.1497	83.8503
		33.36	94.875	44.875	-0.0504541	-62.1562	107.031	20.5867	16.1315	83.8685
		33.38	94.9114	44.9114	-0.0504735	-62.2067	107.118	20.5758	16.1134	83.8866
		33.4	94.9479	44.9479	-0.0504929	-62.2572	107.205	20.5648	16.0952	83.9048
		33.42	94.9844	44.9844	-0.0505123	-62.3077	107.292	20.5539	16.0771	83.9229
		33.44	95.0208	45.0208	-0.0505317	-62.3582	107.379	20.543	16.059	83.941
		33.46	95.0573	45.0573	-0.0505511	-62.4087	107.466	20.532	16.0409	83.9591
		33.48	95.0938	45.0938	-0.0505705	-62.4593	107.553	20.5211	16.0228	83.9772
		33.5	95.1304	45.1304	-0.0505899	-62.5099	107.64	20.5102	16.0048	83.9952
		33.52	95.1669	45.1669	-0.0506094	-62.5605	107.727	20.4993	15.9868	84.0132
		33.54	95.2035	45.2035	-0.0506288	-62.6111	107.815	20.4884	15.9688	84.0312
		33.56	95.24	45.24	-0.0506482	-62.6618	107.902	20.4775	15.9508	84.0492
		33.58	95.2766	45.2766	-0.0506677	-62.7125	107.989	20.4666	15.9328	84.0672
		33.6	95.3132	45.3132	-0.0506872	-62.7631	108.076	20.4557	15.9149	84.0851
		33.62	95.3498	45.3498	-0.0507066	-62.8139	108.164	20.4448	15.897	84.103
		33.64	95.3864	45.3864	-0.0507261	-62.8646	108.251	20.434	15.8791	84.1209
		33.66	95.4231	45.4231	-0.0507456	-62.9153	108.338	20.4231	15.8612	84.1388
		33.68	95.4597	45.4597	-0.0507651	-62.9661	108.426	20.4122	15.8433	84.1567
		33.7	95.4964	45.4964	-0.0507846	-63.0169	108.513	20.4014	15.8255	84.1745
		33.72	95.5331	45.5331	-0.0508041	-63.0677	108.601	20.3905	15.8077	84.1923
		33.74	95.5698	45.5698	-0.0508236	-63.1185	108.688	20.3797	15.7899	84.2101
		33.76	95.6065	45.6065	-0.0508431	-63.1693	108.776	20.3689	15.7721	84.2279
		33.78	95.6432	45.6432	-0.0508626	-63.2202	108.863	20.358	15.7544	84.2456
		33.8	95.6799	45.6799	-0.0508822	-63.2711	108.951	20.3472	15.7366	84.2634
		33.82	95.7167	45.7167	-0.0509017	-63.322	109.039	20.3364	15.7189	84.2811
		33.84	95.7534	45.7534	-0.0509213	-63.3729	109.126	20.3256	15.7012	84.2988
		33.86	95.7902	45.7902	-0.0509408	-63.4239	109.214	20.3147	15.6836	84.3164
		33.88	95.827	45.827	-0.0509604	-63.4748	109.302	20.3039	15.6659	84.3341
		33.9	95.8638	45.8638	-0.05098	-63.5258	109.39	20.2931	15.6483	84.3517
		33.92	95.9006	45.9006	-0.0509995	-63.5768	109.477	20.2823	15.6307	84.3693
		33.94	95.9375	45.9375	-0.0510191	-63.6278	109.565	20.2716	15.6131	84.3869
		33.96	95.9743	45.9743	-0.0510387	-63.6789	109.653	20.2608	15.5955	84.4045
		33.98	96.0112	46.0112	-0.0510583	-63.7299	109.741	20.25	15.578	84.422
		34	96.0481	46.0481	-0.0510779	-63.781	109.829	20.2392	15.5605	84.4395
		34.02	96.0849	46.0849	-0.0510976	-63.8321	109.917	20.2285	15.543	84.457
		34.04	96.1218	46.1218	-0.0511172	-63.8832	110.005	20.2177	15.5255	84.4745
		34.06	96.1588	46.1588	-0.0511368	-63.9343	110.093	20.207	15.508	84.492
		34.08	96.1957	46.1957	-0.0511565	-63.9855	110.181	20.1962	15.4906	84.5094
		34.1	96.2326	46.2326	-0.0511761	-64.0367	110.269	20.1855	15.4732	84.5268
		34.12	96.2696	46.2696	-0.0511958	-64.0879	110.357	20.1747	15.4558	84.5442
		34.14	96.3066	46.3066	-0.0512154	-64.1391	110.446	20.164	15.4384	84.5616
		34.16	96.3436	46.3436	-0.0512351	-64.1903	110.534	20.1533	15.421	84.579
		34.18	96.3806	46.3806	-0.0512548	-64.2416	110.622	20.1426	15.4037	84.5963
		34.2	96.4176	46.4176	-0.0512745	-64.2928	110.71	20.1318	15.3863	84.6137
		34.22	96.4546	46.4546	-0.0512942	-64.3441	110.799	20.1211	15.369	84.631
		34.24	96.4917	46.4917	-0.0513139	-64.3955	110.887	20.1104	15.3518	84.6482
		34.26	96.5287	46.5287	-0.0513336	-64.4468	110.976	20.0997	15.3345	84.6655
		34.28	96.5658	46.5658	-0.0513533	-64.4981	111.064	20.0891	15.3173	84.6827
		34.3	96.6029	46.6029	-0.051373	-64.5495	111.152	20.0784	15.3	84.7
		34.32	96.64	46.64	-0.0513927	-64.6009	111.241	20.0677	15.2828	84.7172
		34.34	96.6771	46.6771	-0.0514125	-64.6523	111.329	20.057	15.2657	84.7343
		34.36	96.7143	46.7143	-0.0514322	-64.7038	111.418	20.0463	15.2485	84.7515
		34.38	96.7514	46.7514	-0.051452	-64.7552	111.507	20.0357	15.2314	84.7686
		34.4	96.7886	46.7886	-0.0514717	-64.8067	111.595	20.025	15.2142	84.7858
		34.42	96.8257	46.8257	-0.0514915	-64.8582	111.684	20.0144	15.1971	84.8029
		34.44	96.8629	46.8629	-0.0515113	-64.9097	111.773	20.0037	15.1801	84.8199
		34.46	96.9001	46.9001	-0.0515311	-64.9612	111.861	19.9931	15.163	84.837
		34.48	96.9374	46.9374	-0.0515509	-65.0128	111.95	19.9825	15.146	84.854
		34.5	96.9746	46.9746	-0.0515707	-65.0643	112.039	19.9718	15.1289	84.8711
		34.52	97.0118	47.0118	-0.0515905	-65.1159	112.128	19.9612	15.1119	84.8881
		34.54	97.0491	47.0491	-0.0516103	-65.1675	112.217	19.9506	15.095	84.905
		34.56	97.0864	47.0864	-0.0516301	-65.2192	112.306	19.94	15.078	84.922
		34.58	97.1237	47.1237	-0.05165	-65.2708	112.394	19.9294	15.0611	84.9389
		34.6	97.161	47.161	-0.0516698	-65.3225	112.483	19.9188	15.0441	84.9559
		34.62	97.1983	47.1983	-0.0516896	-65.3742	112.572	19.9082	15.0272	84.9728
		34.64	97.2356	47.2356	-0.0517095	-65.4259	112.662	19.8976	15.0104	84.9896
		34.66	97.273	47.273	-0.0517293	-65.4776	112.751	19.887	14.9935	85.0065
		34.68	97.3103	47.3103	-0.0517492	-65.5294	112.84	19.8764	14.9767	85.0233
		34.7	97.3477	47.3477	-0.0517691	-65.5811	112.929	19.8659	14.9598	85.0402
		34.72	97.3851	47.3851	-0.051789	-65.6329	113.018	19.8553	14.943	85.057
		34.74	97.4225	47.4225	-0.0518089	-65.6847	113.107	19.8447	14.9262	85.0738
		34.76	97.4599	47.4599	-0.0518288	-65.7366	113.196	19.8342	14.9095	85.0905
		34.78	97.4973	47.4973	-0.0518487	-65.7884	113.286	19.8236	14.8927	85.1073
		34.8	97.5348	47.5348	-0.0518686	-65.8403	113.375	19.8131	14.876	85.124
		34.82	97.5723	47.5723	-0.0518885	-65.8922	113.464	19.8026	14.8593	85.1407
		34.84	97.6097	47.6097	-0.0519084	-65.9441	113.554	19.792	14.8426	85.1574
		34.86	97.6472	47.6472	-0.0519284	-65.996	113.643	19.7815	14.826	85.174
		34.88	97.6847	47.6847	-0.0519483	-66.0479	113.733	19.771	14.8093	85.1907
		34.9	97.7223	47.7223	-0.0519683	-66.0999	113.822	19.7605	14.7927	85.2073
		34.92	97.7598	47.7598	-0.0519882	-66.1519	113.912	19.75	14.7761	85.2239
		34.94	97.7973	47.7973	-0.0520082	-66.2039	114.001	19.7394	14.7595	85.2405
		34.96	97.8349	47.8349	-0.0520282	-66.2559	114.091	19.7289	14.7429	85.2571
		34.98	97.8725	47.8725	-0.0520482	-66.308	114.18	19.7185	14.7264	85.2736
		35	97.9101	47.9101	-0.0520682	-66.3601	114.27	19.708	14.7098	85.2902
		35.02	97.9477	47.9477	-0.0520882	-66.4121	114.36	19.6975	14.6933	85.3067
		35.04	97.9853	47.9853	-0.0521082	-66.4643	114.45	19.687	14.6768	85.3232
		35.06	98.0229	48.0229	-0.0521282	-66.5164	114.539	19.6765	14.6604	85.3396
		35.08	98.0606	48.0606	-0.0521482	-66.5685	114.629	19.6661	14.6439	85.3561
		35.1	98.0982	48.0982	-0.0521682	-66.6207	114.719	19.6556	14.6275	85.3725
		35.12	98.1359	48.1359	-0.0521883	-66.6729	114.809	19.6452	14.6111	85.3889
		35.14	98.1736	48.1736	-0.0522083	-66.7251	114.899	19.6347	14.5947	85.4053
		35.16	98.2113	48.2113	-0.0522284	-66.7773	114.989	19.6243	14.5783	85.4217
		35.18	98.249	48.249	-0.0522484	-66.8296	115.079	19.6138	14.5619	85.4381
		35.2	98.2868	48.2868	-0.0522685	-66.8818	115.169	19.6034	14.5456	85.4544
		35.22	98.3245	48.3245	-0.0522886	-66.9341	115.259	19.593	14.5293	85.4707
		35.24	98.3623	48.3623	-0.0523086	-66.9864	115.349	19.5826	14.513	85.487
		35.26	98.4001	48.4001	-0.0523287	-67.0388	115.439	19.5721	14.4967	85.5033
		35.28	98.4379	48.4379	-0.0523488	-67.0911	115.529	19.5617	14.4804	85.5196
		35.3	98.4757	48.4757	-0.0523689	-67.1435	115.619	19.5513	14.4642	85.5358
		35.32	98.5135	48.5135	-0.0523891	-67.1959	115.709	19.5409	14.448	85.552
		35.34	98.5513	48.5513	-0.0524092	-67.2483	115.8	19.5305	14.4318	85.5682
		35.36	98.5892	48.5892	-0.0524293	-67.3007	115.89	19.5201	14.4156	85.5844
		35.38	98.6271	48.6271	-0.0524494	-67.3532	115.98	19.5098	14.3994	85.6006
		35.4	98.6649	48.6649	-0.0524696	-67.4056	116.071	19.4994	14.3833	85.6167
		35.42	98.7028	48.7028	-0.0524897	-67.4581	116.161	19.489	14.3671	85.6329
		35.44	98.7407	48.7407	-0.0525099	-67.5106	116.251	19.4787	14.351	85.649
		35.46	98.7787	48.7787	-0.0525301	-67.5632	116.342	19.4683	14.3349	85.6651
		35.48	98.8166	48.8166	-0.0525503	-67.6157	116.432	19.4579	14.3189	85.6811
		35.5	98.8546	48.8546	-0.0525704	-67.6683	116.523	19.4476	14.3028	85.6972
		35.52	98.8925	48.8925	-0.0525906	-67.7209	116.613	19.4372	14.2868	85.7132
		35.54	98.9305	48.9305	-0.0526108	-67.7735	116.704	19.4269	14.2708	85.7292
		35.56	98.9685	48.9685	-0.052631	-67.8261	116.795	19.4166	14.2548	85.7452
		35.58	99.0065	49.0065	-0.0526513	-67.8788	116.885	19.4062	14.2388	85.7612
		35.6	99.0446	49.0446	-0.0526715	-67.9314	116.976	19.3959	14.2228	85.7772
		35.62	99.0826	49.0826	-0.0526917	-67.9841	117.067	19.3856	14.2069	85.7931
		35.64	99.1207	49.1207	-0.0527119	-68.0368	117.157	19.3753	14.1909	85.8091
		35.66	99.1587	49.1587	-0.0527322	-68.0896	117.248	19.365	14.175	85.825
		35.68	99.1968	49.1968	-0.0527524	-68.1423	117.339	19.3547	14.1592	85.8408
		35.7	99.2349	49.2349	-0.0527727	-68.1951	117.43	19.3444	14.1433	85.8567
		35.72	99.273	49.273	-0.052793	-68.2479	117.521	19.3341	14.1274	85.8726
		35.74	99.3112	49.3112	-0.0528133	-68.3007	117.612	19.3238	14.1116	85.8884
		35.76	99.3493	49.3493	-0.0528335	-68.3535	117.703	19.3136	14.0958	85.9042
		35.78	99.3875	49.3875	-0.0528538	-68.4064	117.794	19.3033	14.08	85.92
		35.8	99.4256	49.4256	-0.0528741	-68.4593	117.885	19.293	14.0642	85.9358
		35.82	99.4638	49.4638	-0.0528944	-68.5122	117.976	19.2828	14.0485	85.9515
		35.84	99.502	49.502	-0.0529148	-68.5651	118.067	19.2725	14.0327	85.9673
		35.86	99.5402	49.5402	-0.0529351	-68.618	118.158	19.2622	14.017	85.983
		35.88	99.5785	49.5785	-0.0529554	-68.671	118.249	19.252	14.0013	85.9987
		35.9	99.6167	49.6167	-0.0529757	-68.7239	118.341	19.2418	13.9856	86.0144
		35.92	99.655	49.655	-0.0529961	-68.7769	118.432	19.2315	13.97	86.03
		35.94	99.6933	49.6933	-0.0530165	-68.83	118.523	19.2213	13.9543	86.0457
		35.96	99.7316	49.7316	-0.0530368	-68.883	118.615	19.2111	13.9387	86.0613
		35.98	99.7699	49.7699	-0.0530572	-68.936	118.706	19.2009	13.9231	86.0769
		36	99.8082	49.8082	-0.0530776	-68.9891	118.797	19.1906	13.9075	86.0925
		36.02	99.8465	49.8465	-0.0530979	-69.0422	118.889	19.1804	13.8919	86.1081
		36.04	99.8849	49.8849	-0.0531183	-69.0953	118.98	19.1702	13.8763	86.1237
		36.06	99.9232	49.9232	-0.0531387	-69.1485	119.072	19.16	13.8608	86.1392
		36.08	99.9616	49.9616	-0.0531592	-69.2016	119.163	19.1499	13.8453	86.1547
		36.1	100	50	-0.0531796	-69.2548	119.255	19.1397	13.8298	86.1702
		36.12	100.038	50.0384	-0.0532	-69.308	119.346	19.1295	13.8143	86.1857
		36.14	100.077	50.0768	-0.0532204	-69.3612	119.438	19.1193	13.7988	86.2012
		36.16	100.115	50.1153	-0.0532409	-69.4145	119.53	19.1091	13.7834	86.2166
		36.18	100.154	50.1537	-0.0532613	-69.4677	119.621	19.099	13.768	86.232
		36.2	100.192	50.1922	-0.0532818	-69.521	119.713	19.0888	13.7526	86.2474
		36.22	100.231	50.2307	-0.0533022	-69.5743	119.805	19.0787	13.7372	86.2628
		36.24	100.269	50.2692	-0.0533227	-69.6276	119.897	19.0685	13.7218	86.2782
		36.26	100.308	50.3077	-0.0533432	-69.681	119.989	19.0584	13.7064	86.2936
		36.28	100.346	50.3462	-0.0533637	-69.7344	120.081	19.0482	13.6911	86.3089
		36.3	100.385	50.3848	-0.0533842	-69.7877	120.172	19.0381	13.6758	86.3242
		36.32	100.423	50.4233	-0.0534047	-69.8411	120.264	19.028	13.6605	86.3395
		36.34	100.462	50.4619	-0.0534252	-69.8946	120.356	19.0179	13.6452	86.3548
		36.36	100.5	50.5005	-0.0534457	-69.948	120.448	19.0078	13.6299	86.3701
		36.38	100.539	50.5391	-0.0534662	-70.0015	120.541	18.9976	13.6147	86.3853
		36.4	100.578	50.5777	-0.0534868	-70.055	120.633	18.9875	13.5994	86.4006
		36.42	100.616	50.6163	-0.0535073	-70.1085	120.725	18.9774	13.5842	86.4158
		36.44	100.655	50.655	-0.0535279	-70.162	120.817	18.9673	13.569	86.431
		36.46	100.694	50.6936	-0.0535484	-70.2156	120.909	18.9573	13.5538	86.4462
		36.48	100.732	50.7323	-0.053569	-70.2691	121.001	18.9472	13.5387	86.4613
		36.5	100.771	50.771	-0.0535896	-70.3227	121.094	18.9371	13.5235	86.4765
		36.52	100.81	50.8097	-0.0536102	-70.3763	121.186	18.927	13.5084	86.4916
		36.54	100.848	50.8484	-0.0536308	-70.43	121.278	18.917	13.4933	86.5067
		36.56	100.887	50.8871	-0.0536514	-70.4836	121.371	18.9069	13.4782	86.5218
		36.58	100.926	50.9259	-0.053672	-70.5373	121.463	18.8968	13.4631	86.5369
		36.6	100.965	50.9647	-0.0536926	-70.591	121.556	18.8868	13.4481	86.5519
		36.62	101.003	51.0034	-0.0537132	-70.6447	121.648	18.8767	13.433	86.567
		36.64	101.042	51.0422	-0.0537338	-70.6984	121.741	18.8667	13.418	86.582
		36.66	101.081	51.081	-0.0537545	-70.7522	121.833	18.8567	13.403	86.597
		36.68	101.12	51.1199	-0.0537751	-70.8059	121.926	18.8466	13.388	86.612
		36.7	101.159	51.1587	-0.0537958	-70.8597	122.018	18.8366	13.3731	86.6269
		36.72	101.198	51.1976	-0.0538164	-70.9136	122.111	18.8266	13.3581	86.6419
		36.74	101.236	51.2364	-0.0538371	-70.9674	122.204	18.8166	13.3432	86.6568
		36.76	101.275	51.2753	-0.0538578	-71.0212	122.297	18.8066	13.3283	86.6717
		36.78	101.314	51.3142	-0.0538785	-71.0751	122.389	18.7966	13.3134	86.6866
		36.8	101.353	51.3531	-0.0538992	-71.129	122.482	18.7866	13.2985	86.7015
		36.82	101.392	51.3921	-0.0539199	-71.1829	122.575	18.7766	13.2836	86.7164
		36.84	101.431	51.431	-0.0539406	-71.2369	122.668	18.7666	13.2688	86.7312
		36.86	101.47	51.47	-0.0539613	-71.2908	122.761	18.7566	13.2539	86.7461
		36.88	101.509	51.5089	-0.053982	-71.3448	122.854	18.7466	13.2391	86.7609
		36.9	101.548	51.5479	-0.0540028	-71.3988	122.947	18.7367	13.2243	86.7757
		36.92	101.587	51.5869	-0.0540235	-71.4529	123.04	18.7267	13.2095	86.7905
		36.94	101.626	51.6259	-0.0540442	-71.5069	123.133	18.7168	13.1948	86.8052
		36.96	101.665	51.665	-0.054065	-71.561	123.226	18.7068	13.18	86.82
		36.98	101.704	51.704	-0.0540858	-71.6151	123.319	18.6968	13.1653	86.8347
		37	101.743	51.7431	-0.0541065	-71.6692	123.412	18.6869	13.1506	86.8494
		37.02	101.782	51.7822	-0.0541273	-71.7233	123.505	18.677	13.1359	86.8641
		37.04	101.821	51.8213	-0.0541481	-71.7774	123.599	18.667	13.1212	86.8788
		37.06	101.86	51.8604	-0.0541689	-71.8316	123.692	18.6571	13.1066	86.8934
		37.08	101.899	51.8995	-0.0541897	-71.8858	123.785	18.6472	13.0919	86.9081
		37.1	101.939	51.9386	-0.0542105	-71.94	123.879	18.6373	13.0773	86.9227
		37.12	101.978	51.9778	-0.0542313	-71.9942	123.972	18.6274	13.0627	86.9373
		37.14	102.017	52.0169	-0.0542522	-72.0485	124.065	18.6174	13.0481	86.9519
		37.16	102.056	52.0561	-0.054273	-72.1028	124.159	18.6075	13.0336	86.9664
		37.18	102.095	52.0953	-0.0542939	-72.1571	124.252	18.5976	13.019	86.981
		37.2	102.135	52.1345	-0.0543147	-72.2114	124.346	18.5878	13.0045	86.9955
		37.22	102.174	52.1738	-0.0543356	-72.2657	124.439	18.5779	12.9899	87.0101
		37.24	102.213	52.213	-0.0543564	-72.3201	124.533	18.568	12.9754	87.0246
		37.26	102.252	52.2523	-0.0543773	-72.3744	124.627	18.5581	12.9609	87.0391
		37.28	102.292	52.2916	-0.0543982	-72.4288	124.72	18.5482	12.9465	87.0535
		37.3	102.331	52.3308	-0.0544191	-72.4833	124.814	18.5384	12.932	87.068
		37.32	102.37	52.3701	-0.05444	-72.5377	124.908	18.5285	12.9176	87.0824
		37.34	102.409	52.4095	-0.0544609	-72.5922	125.002	18.5187	12.9032	87.0968
		37.36	102.449	52.4488	-0.0544818	-72.6466	125.095	18.5088	12.8888	87.1112
		37.38	102.488	52.4881	-0.0545028	-72.7011	125.189	18.499	12.8744	87.1256
		37.4	102.528	52.5275	-0.0545237	-72.7557	125.283	18.4891	12.86	87.14
		37.42	102.567	52.5669	-0.0545446	-72.8102	125.377	18.4793	12.8457	87.1543
		37.44	102.606	52.6063	-0.0545656	-72.8648	125.471	18.4695	12.8313	87.1687
		37.46	102.646	52.6457	-0.0545865	-72.9194	125.565	18.4596	12.817	87.183
		37.48	102.685	52.6851	-0.0546075	-72.974	125.659	18.4498	12.8027	87.1973
		37.5	102.725	52.7246	-0.0546285	-73.0286	125.753	18.44	12.7884	87.2116
		37.52	102.764	52.764	-0.0546495	-73.0832	125.847	18.4302	12.7741	87.2259
		37.54	102.803	52.8035	-0.0546705	-73.1379	125.941	18.4204	12.7599	87.2401
		37.56	102.843	52.843	-0.0546915	-73.1926	126.036	18.4106	12.7457	87.2543
		37.58	102.882	52.8825	-0.0547125	-73.2473	126.13	18.4008	12.7314	87.2686
		37.6	102.922	52.922	-0.0547335	-73.3021	126.224	18.391	12.7172	87.2828
		37.62	102.962	52.9615	-0.0547545	-73.3568	126.318	18.3812	12.703	87.297
		37.64	103.001	53.0011	-0.0547755	-73.4116	126.413	18.3715	12.6889	87.3111
		37.66	103.041	53.0406	-0.0547966	-73.4664	126.507	18.3617	12.6747	87.3253
		37.68	103.08	53.0802	-0.0548176	-73.5212	126.601	18.3519	12.6606	87.3394
		37.7	103.12	53.1198	-0.0548387	-73.576	126.696	18.3422	12.6465	87.3535
		37.72	103.159	53.1594	-0.0548597	-73.6309	126.79	18.3324	12.6324	87.3676
		37.74	103.199	53.199	-0.0548808	-73.6858	126.885	18.3227	12.6183	87.3817
		37.76	103.239	53.2387	-0.0549019	-73.7407	126.979	18.3129	12.6042	87.3958
		37.78	103.278	53.2783	-0.054923	-73.7956	127.074	18.3032	12.5901	87.4099
		37.8	103.318	53.318	-0.0549441	-73.8505	127.169	18.2934	12.5761	87.4239
		37.82	103.358	53.3577	-0.0549652	-73.9055	127.263	18.2837	12.5621	87.4379
		37.84	103.397	53.3974	-0.0549863	-73.9605	127.358	18.274	12.5481	87.4519
		37.86	103.437	53.4371	-0.0550074	-74.0155	127.453	18.2643	12.5341	87.4659
		37.88	103.477	53.4768	-0.0550285	-74.0705	127.547	18.2546	12.5201	87.4799
		37.9	103.517	53.5166	-0.0550497	-74.1256	127.642	18.2449	12.5062	87.4938
		37.92	103.556	53.5563	-0.0550708	-74.1807	127.737	18.2351	12.4922	87.5078
		37.94	103.596	53.5961	-0.055092	-74.2357	127.832	18.2255	12.4783	87.5217
		37.96	103.636	53.6359	-0.0551131	-74.2909	127.927	18.2158	12.4644	87.5356
		37.98	103.676	53.6757	-0.0551343	-74.346	128.022	18.2061	12.4505	87.5495
		38	103.716	53.7155	-0.0551555	-74.4011	128.117	18.1964	12.4366	87.5634
		38.02	103.755	53.7553	-0.0551766	-74.4563	128.212	18.1867	12.4228	87.5772
		38.04	103.795	53.7952	-0.0551978	-74.5115	128.307	18.177	12.4089	87.5911
		38.06	103.835	53.8351	-0.055219	-74.5667	128.402	18.1674	12.3951	87.6049
		38.08	103.875	53.8749	-0.0552403	-74.622	128.497	18.1577	12.3813	87.6187
		38.1	103.915	53.9148	-0.0552615	-74.6772	128.592	18.148	12.3675	87.6325
		38.12	103.955	53.9547	-0.0552827	-74.7325	128.687	18.1384	12.3537	87.6463
		38.14	103.995	53.9947	-0.0553039	-74.7878	128.783	18.1287	12.3399	87.6601
		38.16	104.035	54.0346	-0.0553252	-74.8432	128.878	18.1191	12.3262	87.6738
		38.18	104.075	54.0746	-0.0553464	-74.8985	128.973	18.1095	12.3125	87.6875
		38.2	104.115	54.1146	-0.0553677	-74.9539	129.068	18.0998	12.2987	87.7013
		38.22	104.155	54.1545	-0.0553889	-75.0093	129.164	18.0902	12.285	87.715
		38.24	104.195	54.1945	-0.0554102	-75.0647	129.259	18.0806	12.2714	87.7286
		38.26	104.235	54.2346	-0.0554315	-75.1201	129.355	18.071	12.2577	87.7423
		38.28	104.275	54.2746	-0.0554528	-75.1756	129.45	18.0614	12.244	87.756
		38.3	104.315	54.3147	-0.0554741	-75.231	129.546	18.0518	12.2304	87.7696
		38.32	104.355	54.3547	-0.0554954	-75.2865	129.641	18.0422	12.2168	87.7832
		38.34	104.395	54.3948	-0.0555167	-75.342	129.737	18.0326	12.2032	87.7968
		38.36	104.435	54.4349	-0.055538	-75.3976	129.832	18.023	12.1896	87.8104
		38.38	104.475	54.475	-0.0555594	-75.4531	129.928	18.0134	12.176	87.824
		38.4	104.515	54.5151	-0.0555807	-75.5087	130.024	18.0038	12.1625	87.8375
		38.42	104.555	54.5553	-0.0556021	-75.5643	130.12	17.9942	12.1489	87.8511
		38.44	104.595	54.5954	-0.0556234	-75.6199	130.215	17.9847	12.1354	87.8646
		38.46	104.636	54.6356	-0.0556448	-75.6756	130.311	17.9751	12.1219	87.8781
		38.48	104.676	54.6758	-0.0556661	-75.7313	130.407	17.9655	12.1084	87.8916
		38.5	104.716	54.716	-0.0556875	-75.7869	130.503	17.956	12.0949	87.9051
		38.52	104.756	54.7562	-0.0557089	-75.8427	130.599	17.9464	12.0814	87.9186
		38.54	104.796	54.7965	-0.0557303	-75.8984	130.695	17.9369	12.068	87.932
		38.56	104.837	54.8367	-0.0557517	-75.9541	130.791	17.9273	12.0546	87.9454
		38.58	104.877	54.877	-0.0557731	-76.0099	130.887	17.9178	12.0412	87.9588
		38.6	104.917	54.9173	-0.0557946	-76.0657	130.983	17.9083	12.0278	87.9722
		38.62	104.958	54.9576	-0.055816	-76.1215	131.079	17.8988	12.0144	87.9856
		38.64	104.998	54.9979	-0.0558374	-76.1774	131.175	17.8892	12.001	87.999
		38.66	105.038	55.0382	-0.0558589	-76.2332	131.271	17.8797	11.9877	88.0123
		38.68	105.079	55.0785	-0.0558803	-76.2891	131.368	17.8702	11.9743	88.0257
		38.7	105.119	55.1189	-0.0559018	-76.345	131.464	17.8607	11.961	88.039
		38.72	105.159	55.1593	-0.0559233	-76.4009	131.56	17.8512	11.9477	88.0523
		38.74	105.2	55.1997	-0.0559447	-76.4569	131.657	17.8417	11.9344	88.0656
		38.76	105.24	55.2401	-0.0559662	-76.5128	131.753	17.8322	11.9211	88.0789
		38.78	105.28	55.2805	-0.0559877	-76.5688	131.849	17.8227	11.9079	88.0921
		38.8	105.321	55.3209	-0.0560092	-76.6248	131.946	17.8133	11.8946	88.1054
		38.82	105.361	55.3614	-0.0560307	-76.6809	132.042	17.8038	11.8814	88.1186
		38.84	105.402	55.4019	-0.0560523	-76.7369	132.139	17.7943	11.8682	88.1318
		38.86	105.442	55.4423	-0.0560738	-76.793	132.235	17.7849	11.855	88.145
		38.88	105.483	55.4828	-0.0560953	-76.8491	132.332	17.7754	11.8418	88.1582
		38.9	105.523	55.5234	-0.0561169	-76.9052	132.429	17.7659	11.8286	88.1714
		38.92	105.564	55.5639	-0.0561384	-76.9613	132.525	17.7565	11.8155	88.1845
		38.94	105.604	55.6044	-0.05616	-77.0175	132.622	17.747	11.8023	88.1977
		38.96	105.645	55.645	-0.0561816	-77.0737	132.719	17.7376	11.7892	88.2108
		38.98	105.686	55.6856	-0.0562031	-77.1299	132.815	17.7282	11.7761	88.2239
		39	105.726	55.7262	-0.0562247	-77.1861	132.912	17.7187	11.763	88.237
		39.02	105.767	55.7668	-0.0562463	-77.2423	133.009	17.7093	11.7499	88.2501
		39.04	105.807	55.8074	-0.0562679	-77.2986	133.106	17.6999	11.7369	88.2631
		39.06	105.848	55.848	-0.0562895	-77.3549	133.203	17.6905	11.7238	88.2762
		39.08	105.889	55.8887	-0.0563112	-77.4112	133.3	17.6811	11.7108	88.2892
		39.1	105.929	55.9294	-0.0563328	-77.4676	133.397	17.6717	11.6978	88.3022
		39.12	105.97	55.97	-0.0563544	-77.5239	133.494	17.6623	11.6848	88.3152
		39.14	106.011	56.0107	-0.0563761	-77.5803	133.591	17.6529	11.6718	88.3282
		39.16	106.051	56.0515	-0.0563977	-77.6367	133.688	17.6435	11.6588	88.3412
		39.18	106.092	56.0922	-0.0564194	-77.6931	133.785	17.6341	11.6459	88.3541
		39.2	106.133	56.1329	-0.056441	-77.7495	133.882	17.6247	11.6329	88.3671
		39.22	106.174	56.1737	-0.0564627	-77.806	133.98	17.6154	11.62	88.38
		39.24	106.214	56.2145	-0.0564844	-77.8625	134.077	17.606	11.6071	88.3929
		39.26	106.255	56.2553	-0.0565061	-77.919	134.174	17.5966	11.5942	88.4058
		39.28	106.296	56.2961	-0.0565278	-77.9755	134.272	17.5873	11.5813	88.4187
		39.3	106.337	56.3369	-0.0565495	-78.0321	134.369	17.5779	11.5685	88.4315
		39.32	106.378	56.3778	-0.0565712	-78.0886	134.466	17.5686	11.5556	88.4444
		39.34	106.419	56.4186	-0.056593	-78.1452	134.564	17.5592	11.5428	88.4572
		39.36	106.46	56.4595	-0.0566147	-78.2018	134.661	17.5499	11.5299	88.4701
		39.38	106.5	56.5004	-0.0566365	-78.2585	134.759	17.5405	11.5171	88.4829
		39.4	106.541	56.5413	-0.0566582	-78.3151	134.856	17.5312	11.5044	88.4956
		39.42	106.582	56.5822	-0.05668	-78.3718	134.954	17.5219	11.4916	88.5084
		39.44	106.623	56.6232	-0.0567017	-78.4285	135.052	17.5126	11.4788	88.5212
		39.46	106.664	56.6641	-0.0567235	-78.4852	135.149	17.5033	11.4661	88.5339
		39.48	106.705	56.7051	-0.0567453	-78.542	135.247	17.4939	11.4533	88.5467
		39.5	106.746	56.7461	-0.0567671	-78.5988	135.345	17.4846	11.4406	88.5594
		39.52	106.787	56.7871	-0.0567889	-78.6556	135.443	17.4753	11.4279	88.5721
		39.54	106.828	56.8281	-0.0568107	-78.7124	135.54	17.4661	11.4152	88.5848
		39.56	106.869	56.8691	-0.0568325	-78.7692	135.638	17.4568	11.4026	88.5974
		39.58	106.91	56.9102	-0.0568544	-78.826	135.736	17.4475	11.3899	88.6101
		39.6	106.951	56.9512	-0.0568762	-78.8829	135.834	17.4382	11.3773	88.6227
		39.62	106.992	56.9923	-0.056898	-78.9398	135.932	17.4289	11.3646	88.6354
		39.64	107.033	57.0334	-0.0569199	-78.9967	136.03	17.4197	11.352	88.648
		39.66	107.075	57.0745	-0.0569418	-79.0537	136.128	17.4104	11.3394	88.6606
		39.68	107.116	57.1156	-0.0569636	-79.1106	136.226	17.4011	11.3268	88.6732
		39.7	107.157	57.1568	-0.0569855	-79.1676	136.324	17.3919	11.3143	88.6857
		39.72	107.198	57.1979	-0.0570074	-79.2246	136.423	17.3826	11.3017	88.6983
		39.74	107.239	57.2391	-0.0570293	-79.2817	136.521	17.3734	11.2892	88.7108
		39.76	107.28	57.2803	-0.0570512	-79.3387	136.619	17.3641	11.2766	88.7234
		39.78	107.321	57.3215	-0.0570731	-79.3958	136.717	17.3549	11.2641	88.7359
		39.8	107.363	57.3627	-0.057095	-79.4529	136.816	17.3457	11.2516	88.7484
		39.82	107.404	57.404	-0.057117	-79.51	136.914	17.3364	11.2392	88.7608
		39.84	107.445	57.4452	-0.0571389	-79.5671	137.012	17.3272	11.2267	88.7733
		39.86	107.486	57.4865	-0.0571608	-79.6243	137.111	17.318	11.2142	88.7858
		39.88	107.528	57.5278	-0.0571828	-79.6815	137.209	17.3088	11.2018	88.7982
		39.9	107.569	57.5691	-0.0572048	-79.7387	137.308	17.2996	11.1894	88.8106
		39.92	107.61	57.6104	-0.0572267	-79.7959	137.406	17.2904	11.177	88.823
		39.94	107.652	57.6517	-0.0572487	-79.8532	137.505	17.2812	11.1646	88.8354
		39.96	107.693	57.6931	-0.0572707	-79.9104	137.603	17.272	11.1522	88.8478
[truncated: 902 more rows]
