# Supplementary material for: Mechanism of lateral cell-wall expansion at a constant diameter in Bacillus subtilis
Source: Nat Commun. 2025 Jul 19;16:6671. doi: 10.1038/s41467-025-61900-0 (PMC12276332; doi:10.1038/s41467-025-61900-0)
Supplement: Supplementary file 4 — supplementary data 2 [file 41467_2025_61900_MOESM4_ESM.xlsx]

## Sheet: Legend
Each sheet in this file holds MS data for one of the 14 most abundant muropeptide used for kinetic analyses.
The first row of each sheet indicates the rpHPLC fraction containing the muropeptide and the biological replicate it comes from.
Column A. Incubation time after the medium switch.
Column B. Observed m/z value
Column C. Observed monoisotopic mass
Column D. Calculated monoisotopic mass
Column E. Intensity for the ion with the indicated m/z value (arbitrary units)
Column F. Difference between the observed and calculated monoisotpic masses in part per million (ppm)
Column G (continued). Deduced structure. A, L-Ala or D-Ala; E, γ-D-glutamic acid; DAP, diaminopimelic acid; NH2, amidation of DAP; deAc, deacetylation of GlcNAc;
Column G (continues). →, 4→3 cross-link; +5.01 and +6.01, mass increments due to the presence of 5 or 6 heavy nuclei at the 2nd position of stem peptides.
Column G (continues). The presence of light (newly synthesized) and heavy (existing) moieties of muropeptides is indicated in purple and red, respectively.

## Sheet: Tri NH2
F21	replicate1
Time(min)	m/z obs	Mobs	Mcal	intensity	ppm
5	435.701	869.387	869.387	6485	-0.663549	GMred-A-E-DAP NH2
	438.242	874.469	874.403	4307	-74.7969	5.0816
	438.708	875.4	875.4	6795	0.722189	6.0126
	456.248	910.48	910.48	28404	-0.514148	GMred-A-E-DAP NH2
10	435.701	869.387	869.387	7998	-0.203455	GMred-A-E-DAP NH2
	438.241	874.466	874.403	2564	-72.0522	5.0796
	438.707	875.398	875.4	2121	3.23532	6.0108
	456.247	910.478	910.48	6361	2.34149	GMred-A-E-DAP NH2
15	435.7	869.384	869.387	398752	3.4773	GMred-A-E-DAP NH2
	438.207	874.399	874.403	52306	5.48638	5.015
	438.709	875.401	875.4	53210	-1.10555	6.0178
	456.246	910.477	910.48	116526	3.65948	GMred-A-E-DAP NH2
20	435.702	869.388	869.387	324948	-2.04383	GMred-A-E-DAP NH2
	438.212	874.409	874.403	26817	-5.94999	5.025
	438.708	875.401	875.4	25284	-0.877079	6.0176
	456.246	910.476	910.48	47717	3.87914	GMred-A-E-DAP NH2
	replicate2
5	435.7	869.385	869.387	36907	2.32706	GMred-A-E-DAP NH2
	438.205	874.395	874.403	26334	9.8322	5.0102
	438.707	875.397	875.4	55049	3.46379	6.0128
	456.247	910.478	910.48	413092	2.34149	GMred-A-E-DAP NH2
10	435.7	869.385	869.387	148933	2.32706	GMred-A-E-DAP NH2
	438.208	874.4	874.403	37994	4.11401	5.0152
	438.707	875.397	875.4	46325	3.46379	6.0128
	456.247	910.478	910.48	152975	2.56115	GMred-A-E-DAP NH2
15	435.698	869.38	869.387	258900	7.8482	GMred-A-E-DAP NH2
	438.205	874.395	874.403	38051	9.8322	5.015
	438.707	875.398	875.4	37982	3.23532	6.0178
	456.244	910.473	910.48	97806	8.05276	GMred-A-E-DAP NH2
20	435.698	869.38	869.387	961281	7.15806	GMred-A-E-DAP NH2
	438.206	874.396	874.403	93475	8.91729	5.012
	438.707	875.398	875.4	79718	2.54992	6.0146
	456.245	910.473	910.48	176702	7.17411	GMred-A-E-DAP NH2
	replicate3
5	435.698	869.381	869.387	39029	6.23787	GMred-A-E-DAP NH2
	438.203	874.391	874.403	20405	13.9493	5.01
	438.705	875.394	875.4	43681	7.34773	6.0128
	456.245	910.474	910.48	288421	6.29545	GMred-A-E-DAP NH2
10	435.699	869.382	869.387	222369	5.54773	GMred-A-E-DAP NH2
	438.206	874.397	874.403	59263	7.3162	5.0152
	438.705	875.395	875.4	81435	6.66233	6.0128
	456.245	910.475	910.48	372976	5.63646	GMred-A-E-DAP NH2
15	435.698	869.381	869.387	1072251	6.92801	GMred-A-E-DAP NH2
	438.206	874.396	874.403	183104	8.68856	5.0152
	438.704	875.393	875.4	199788	8.03313	6.0128
	456.245	910.474	910.48	830388	6.73478	GMred-A-E-DAP NH2
20	435.699	869.383	869.387	326514	3.9374	GMred-A-E-DAP NH2
	438.207	874.398	874.403	41146	5.71511	5.0152
	438.706	875.396	875.4	41298	5.29153	6.0126
	456.246	910.476	910.48	129353	4.53813	GMred-A-E-DAP NH2
	replicate4
5	435.702	869.388	869.387	10897	-1.81379	GMred-A-E-DAP NH2
	438.209	874.403	874.403	7094	0.225649	5.015
	438.708	875.401	875.4	17358	-0.420146	6.0126
	456.248	910.481	910.48	145454	-0.953476	GMred-A-E-DAP NH2
10	435.699	869.382	869.387	98216	5.54773	GMred-A-E-DAP NH2
	438.211	874.407	874.403	26576	-4.3489	5.0254
	438.708	875.4	875.4	48722	0.950656	6.0178
	456.248	910.48	910.48	233362	0.36451	GMred-A-E-DAP NH2
15	435.697	869.379	869.387	69373	9.22848	GMred-A-E-DAP NH2
	438.207	874.399	874.403	13096	5.25765	5.0202
	438.706	875.396	875.4	15330	4.60613	6.0178
	456.246	910.476	910.48	65853	3.87914	GMred-A-E-DAP NH2
20	435.7	869.385	869.387	633679	2.32706	GMred-A-E-DAP NH2
	438.208	874.4	874.403	84048	4.34274	5.015
	438.709	875.402	875.4	89657	-2.24788	6.0178
	456.246	910.477	910.48	332152	3.00048	GMred-A-E-DAP NH2

## Sheet: Tetra NH2
F26	replicate1
Time(min)	m/z obs	Mobs	Mcal	intensity	ppm
5	471.218	940.421	940.424	83145	2.91031	GMred-A-E-DAP NH2-A
	473.725	945.434	945.44	49526	6.46378	5.0134
	474.225	946.434	946.437	97561	3.32406	6.0134
	493.77	985.525	985.524	610970	-0.867461	GMred-A-E-DAP NH2-A
10	471.22	940.424	940.424	403872	-0.0670698	GMred-A-E-DAP NH2-A
	473.726	945.437	945.44	91385	3.71373	5.0132
	474.226	946.437	946.437	114345	0.576912	6.0132
	493.769	985.522	985.524	398935	1.97367	GMred-A-E-DAP NH2-A
15	471.22	940.424	940.424	1169229	-0.70508	GMred-A-E-DAP NH2-A
	473.724	945.432	945.44	167298	8.79073	5.0078
	474.227	946.438	946.437	171242	-0.057044	6.0132
	493.769	985.523	985.524	510134	1.36485	GMred-A-E-DAP NH2-A
20	471.219	940.423	940.424	1029417	0.996281	GMred-A-E-DAP NH2-A
	473.728	945.441	945.44	98684	-0.940181	5.0186
	474.228	946.441	946.437	90669	-4.0721	6.0186
	493.771	985.527	985.524	199330	-2.49096	GMred-A-E-DAP NH2-A
	replicate2
5	471.217	940.419	940.424	30523	5.46235	GMred-A-E-DAP NH2-A
	473.724	945.432	945.44	22894	9.21382	5.0132
	474.224	946.432	946.437	46006	6.0712	6.0132
	493.766	985.517	985.524	430242	7.45298	GMred-A-E-DAP NH2-A
10	471.218	940.42	940.424	249282	3.76099	GMred-A-E-DAP NH2-A
	473.724	945.433	945.44	71261	7.52148	5.0132
	474.224	946.433	946.437	89338	4.38065	6.0132
	493.767	985.518	985.524	349850	5.82948	GMred-A-E-DAP NH2-A
15	471.217	940.419	940.424	1257206	4.82434	GMred-A-E-DAP NH2-A
	473.724	945.432	945.44	208866	8.57919	5.0132
	474.224	946.432	946.437	210870	5.43724	6.0132
	493.767	985.517	985.524	601935	6.84417	GMred-A-E-DAP NH2-A
20	471.218	940.42	940.424	1939905	4.18633	GMred-A-E-DAP NH2-A
	473.724	945.433	945.44	217500	7.94457	5.0132
	474.224	946.433	946.437	191959	4.80329	6.0132
	493.767	985.518	985.524	439740	6.23536	GMred-A-E-DAP NH2-A
	replicate3
5	471.218	940.421	940.424	154009	2.91031	GMred-A-E-DAP NH2-A
	473.725	945.434	945.44	91015	6.67532	5.0132
	474.225	946.434	946.437	193954	3.53537	6.0132
	493.767	985.519	985.524	1901655	5.01773	GMred-A-E-DAP NH2-A
10	471.216	940.416	940.424	596856	8.22706	GMred-A-E-DAP NH2-A
	473.722	945.429	945.44	179842	11.9639	5.0132
	474.222	946.429	946.437	252785	8.81834	6.0132
	493.765	985.514	985.524	1461805	10.2941	GMred-A-E-DAP NH2-A
15	471.218	940.42	940.424	1092930	3.54832	GMred-A-E-DAP NH2-A
	473.725	945.434	945.44	213963	7.30994	5.0132
	474.225	946.434	946.437	242136	4.16933	6.0132
	493.767	985.519	985.524	1108303	5.62655	GMred-A-E-DAP NH2-A
20	471.218	940.421	940.424	1676325	3.12298	GMred-A-E-DAP NH2-A
	473.725	945.434	945.44	246638	6.88686	5.0132
	474.225	946.434	946.437	248791	3.95801	6.013
	493.767	985.518	985.524	933784	5.82948	GMred-A-E-DAP NH2-A
	replicate4
5	471.221	940.426	940.424	78103	-2.40644	GMred-A-E-DAP NH2-A
	473.727	945.439	945.44	56924	1.38678	5.0132
	474.227	946.439	946.437	140736	-1.74759	6.0132
	493.77	985.524	985.524	1863031	0.350165	GMred-A-E-DAP NH2-A
10	471.218	940.421	940.424	409050	3.12298	GMred-A-E-DAP NH2-A
	473.727	945.439	945.44	145463	1.38678	5.0184
	474.227	946.439	946.437	229637	-1.74759	6.0184
	493.77	985.524	985.524	1547355	0.147227	GMred-A-E-DAP NH2-A
15	471.216	940.417	940.424	943532	6.73837	GMred-A-E-DAP NH2-A
	473.723	945.431	945.44	190025	10.4831	5.0132
	474.226	946.436	946.437	238178	1.63351	6.0186
	493.768	985.521	985.524	1336782	3.59717	GMred-A-E-DAP NH2-A
20	471.219	940.422	940.424	1569865	1.84696	GMred-A-E-DAP NH2-A
	473.728	945.441	945.44	251583	-0.0940144	5.0186
	474.228	946.441	946.437	265762	-3.22683	6.0186
	493.771	985.525	985.524	1246877	-1.27334	GMred-A-E-DAP NH2-A

## Sheet: Penta NH2
F28	replicate1
Time (min)	m/z obs	Mobs	Mcal	intensity	ppm
5	506.737	1011.46	1011.46	5437	1.82976	GMred-A-E-DAP NH2-A-A
	509.245	1016.48	1016.48	5782	2.18885	5.0164
	509.745	1017.47	1017.47	6089	1.04162	6.0146
	531.29	1060.56	1060.57	34935	3.16652	GMred-A-E-DAP NH2-A-A
10	506.736	1011.46	1011.46	26482	3.60937	GMred-A-E-DAP NH2-A-A
	509.245	1016.47	1016.48	7908	3.76292	5.0166
	509.744	1017.47	1017.47	7506	2.61414	6.0148
	531.29	1060.56	1060.57	25907	4.29799	GMred-A-E-DAP NH2-A-A
15	506.736	1011.46	1011.46	39419	3.41163	GMred-A-E-DAP NH2-A-A
	509.245	1016.47	1016.48	6144	3.56616	5.0166
	509.744	1017.47	1017.47	5713	2.41757	6.0148
	531.289	1060.56	1060.57	16360	4.67515	GMred-A-E-DAP NH2-A-A
20	506.738	1011.46	1011.46	109563	-0.147576	GMred-A-E-DAP NH2-A-A
	509.247	1016.48	1016.48	11082	0.024518	5.0166
	509.746	1017.48	1017.47	9478	-0.924034	6.0146
	531.291	1060.57	1060.57	19546	1.28074	GMred-A-E-DAP NH2-A-A
	replicate2
5	506.736	1011.46	1011.46	1613	4.4003	GMred-A-E-DAP NH2-A-A
	509.241	1016.47	1016.48	1426	10.0592	5.011
	509.743	1017.47	1017.47	2397	3.59696	6.0146
	531.289	1060.56	1060.57	22891	5.80662	GMred-A-E-DAP NH2-A-A
10	506.736	1011.46	1011.46	21004	3.60937	GMred-A-E-DAP NH2-A-A
	509.245	1016.47	1016.48	6458	3.3694	5.017
	509.744	1017.47	1017.47	7053	2.8107	6.0146
	531.292	1060.57	1060.57	28464	-0.227885	GMred-A-E-DAP NH2-A-A
15	506.736	1011.46	1011.46	56497	3.41163	GMred-A-E-DAP NH2-A-A
	509.242	1016.47	1016.48	9480	9.07538	5.011
	509.744	1017.47	1017.47	9296	2.61414	6.0146
	531.289	1060.56	1060.57	27669	4.86373	GMred-A-E-DAP NH2-A-A
20	506.734	1011.45	1011.46	89843	8.35498	GMred-A-E-DAP NH2-A-A
	509.245	1016.47	1016.48	10042	3.17264	5.022
	509.741	1017.47	1017.47	8508	7.52826	6.0146
	531.29	1060.56	1060.57	19653	4.29799	GMred-A-E-DAP NH2-A-A
	replicate3
5	506.735	1011.45	1011.46	5689	7.16858	GMred-A-E-DAP NH2-A-A
	509.243	1016.47	1016.48	4423	7.30456	5.0166
	509.739	1017.46	1017.47	7468	11.6561	6.0092
	531.288	1060.56	1060.57	55341	8.44671	GMred-A-E-DAP NH2-A-A
10	506.735	1011.45	1011.46	28123	7.16858	GMred-A-E-DAP NH2-A-A
	509.243	1016.47	1016.48	10167	7.30456	5.0166
	509.742	1017.47	1017.47	12940	6.34887	6.0146
	531.288	1060.56	1060.57	56327	8.44671	GMred-A-E-DAP NH2-A-A
15	506.735	1011.45	1011.46	52379	6.57537	GMred-A-E-DAP NH2-A-A
	509.243	1016.47	1016.48	10780	6.91104	5.0164
	509.742	1017.47	1017.47	11688	5.75918	6.0146
	531.291	1060.57	1060.57	40013	2.60079	GMred-A-E-DAP NH2-A-A
20	506.737	1011.46	1011.46	89052	2.81843	GMred-A-E-DAP NH2-A-A
	509.245	1016.47	1016.48	14237	3.17264	5.0164
	509.744	1017.47	1017.47	13313	2.02444	6.0146
	531.292	1060.57	1060.57	33975	-0.416463	GMred-A-E-DAP NH2-A-A
	replicate4
5	506.737	1011.46	1011.46	5747	2.42296	GMred-A-E-DAP NH2-A-A
	509.245	1016.47	1016.48	4993	2.58237	5.0166
	509.744	1017.47	1017.47	9568	1.63131	6.0146
	531.29	1060.56	1060.57	87151	4.29799	GMred-A-E-DAP NH2-A-A
10	506.737	1011.46	1011.46	20589	2.42296	GMred-A-E-DAP NH2-A-A
	509.245	1016.47	1016.48	8035	2.58237	5.0166
	509.744	1017.47	1017.47	12278	1.43475	6.0148
	531.29	1060.56	1060.57	58942	4.29799	GMred-A-E-DAP NH2-A-A
15	506.735	1011.45	1011.46	57777	6.77311	GMred-A-E-DAP NH2-A-A
	509.243	1016.47	1016.48	12377	7.1078	5.0164
	509.742	1017.47	1017.47	14660	5.95574	6.0146
	531.288	1060.56	1060.57	58451	8.44671	GMred-A-E-DAP NH2-A-A
20	506.738	1011.46	1011.46	62183	1.43429	GMred-A-E-DAP NH2-A-A
	509.246	1016.48	1016.48	10312	1.59858	5.0166
	509.745	1017.47	1017.47	10946	0.648486	6.0146
	531.29	1060.56	1060.57	40572	3.3551	GMred-A-E-DAP NH2-A-A

## Sheet: Tri NH2 deAc
F21	replicate1
Time (min)	m/z obs	Mobs	Mcal	intensity	ppm
5	414.695	827.374	827.376	116091	2.72962	GMred-A-E-DAP NH2 deAc
	417.201	832.387	832.393	58347	7.48758	5.0128
	417.703	833.39	833.39	115580	-0.159025	6.0162
	434.239	866.462	866.463	734412	0.528013	GMred-A-E-DAP NH2 deAc
10	414.696	827.377	827.376	440164	-0.654577	GMred-A-E-DAPNH2 deAc
	417.202	832.388	832.393	91563	5.56541	5.0116
	417.702	833.388	833.39	109373	2.72078	6.011
	434.238	866.46	866.463	456559	3.06707	GMred-A-E-DAP NH2 deAc
15	414.695	827.375	827.376	636443	0.795792	GMred-A-E-DAPNH2 deAc
	417.202	832.388	832.393	80536	5.56541	5.0128
	417.704	833.391	833.39	86366	-1.8	6.016
	434.237	866.459	866.463	301787	4.45201	GMred-A-E-DAP NH2 deAc
20	414.695	827.375	827.376	1287223	1.27925	GMred-A-E-DAP NH2 deAc
	417.202	832.388	832.393	111124	6.04595	5.0112
	417.703	833.391	833.39	107092	-1.59893	6.0146
	434.24	866.464	866.463	272802	-1.08775	GMred-A-E-DAP NH2 deAc
	replicate2
5	414.694	827.372	827.376	1407	5.38862	GMred-A-E-DAPNH2 deAc
	417.2	832.384	832.393	991	10.1306	5.0128
	417.702	833.388	833.39	2110	2.72078	6.016
	434.238	866.46	866.463	30433	3.2979	GMred-A-E-DAP NH2 deAc
10	414.693	827.371	827.376	227919	5.63035	GMred-A-E-DAPNH2 deAc
	417.202	832.389	832.393	59754	4.36406	5.0178
	417.702	833.388	833.39	74534	2.72078	6.0162
	434.238	866.46	866.463	404313	3.2979	GMred-A-E-DAP NH2 deAc
15	414.694	827.372	827.376	535760	5.1469	GMred-A-E-DAPNH2 deAc
	417.2	832.384	832.393	80876	10.1306	5.0126
	417.702	833.388	833.39	85486	2.4808	6.016
	434.238	866.46	866.463	372471	3.06707	GMred-A-E-DAP NH2 deAc
20	414.694	827.372	827.376	1094564	4.42171	GMred-A-E-DAP NH2 deAc
	417.2	832.385	832.393	122486	9.40975	5.0126
	417.7	833.383	833.39	110598	7.76044	6.011
	434.236	866.456	866.463	431820	8.14519	GMred-A-E-DAP NH2 deAc
	replicate3
5	414.692	827.368	827.376	82432	9.25627	GMred-A-E-DAPNH2 deAc
	417.198	832.381	832.393	41053	14.2152	5.0126
	417.697	833.379	833.39	82708	12.5601	6.011
	434.236	866.456	866.463	687776	7.2219	GMred-A-E-DAP NH2 deAc
10	414.692	827.369	827.376	353082	8.77282	GMred-A-E-DAPNH2 deAc
	417.201	832.387	832.393	94222	7.48758	5.0178
	417.7	833.385	833.39	126201	6.08055	6.016
	434.236	866.457	866.463	710859	6.52943	GMred-A-E-DAP NH2 deAc
15	414.694	827.373	827.376	298947	4.17998	GMred-A-E-DAPNH2 deAc
	417.2	832.385	832.393	58607	8.92921	5.0128
	417.7	833.384	833.39	64212	7.28047	6.0112
	434.236	866.456	866.463	362011	7.91437	GMred-A-E-DAP NH2 deAc
20	414.693	827.371	827.376	955931	6.59727	GMred-A-E-DAP NH2 deAc
	417.202	832.388	832.393	126466	5.32514	5.0178
	417.701	833.387	833.39	132143	3.9207	6.016
	434.237	866.458	866.463	567087	4.91366	GMred-A-E-DAP NH2 deAc
	replicate4
5	414.695	827.375	827.376	107107	0.795792	GMred-A-E-DAPNH2 deAc
	417.202	832.388	832.393	63226	5.80568	5.0126
	417.704	833.391	833.39	158148	-1.83891	6.016
	434.24	866.463	866.463	1017230	-0.856929	GMred-A-E-DAP NH2 deAc
10	414.695	827.374	827.376	233733	2.00443	GMred-A-E-DAPNH2 deAc
	417.201	832.387	832.393	68565	7.00704	5.0126
	417.703	833.39	833.39	105431	-0.638993	6.016
	434.239	866.462	866.463	484774	0.528013	GMred-A-E-DAP NH2 deAc
15	414.693	827.371	827.376	838833	6.11381	GMred-A-E-DAPNH2 deAc
	417.202	832.389	832.393	151541	4.8446	5.0178
	417.701	833.387	833.39	184785	3.44073	6.016
	434.237	866.459	866.463	780975	4.22119	GMred-A-E-DAP NH2 deAc
20	414.696	827.377	827.376	937512	-0.896305	GMred-A-E-DAPNH2 deAc
	417.203	832.39	832.393	136042	3.88351	5.0128
	417.702	833.388	833.39	144790	2.4808	6.011
	434.238	866.46	866.463	585932	3.2979	GMred-A-E-DAP NH2 deAc

## Sheet: Tri
F22	replicate1
Time (min)	m/z obs	Mobs	Mcal	intensity	ppm
5	436.191	870.366	870.371	85919	4.87001	GMred-A-E-DAP
	438.697	875.379	875.387	8880	9.38202	5.0128
	439.199	876.382	876.384	16066	2.33664	6.016
	456.243	910.47	910.467	470050	-2.9517	GMred-A-E-DAP
10	436.192	870.369	870.371	51757	1.65299	GMred-A-E-DAP
	438.701	875.387	875.387	13362	0.243208	5.018
	439.2	876.385	876.384	17520	-1.08651	6.0162
	456.241	910.467	910.467	60033	-0.535357	GMred-A-E-DAP
15	436.192	870.368	870.371	149347	2.80192	GMred-A-E-DAP
	438.701	875.386	875.387	20422	1.38556	5.018
	439.2	876.384	876.384	22000	0.0545393	6.0162
	456.241	910.466	910.467	47640	0.562981	GMred-A-E-DAP
20	436.194	870.373	870.371	191387	-2.48318	GMred-A-E-DAP
	438.701	875.386	875.387	19775	1.8425	5.013
	439.2	876.384	876.384	18981	0.51096	6.0112
	456.241	910.466	910.467	40486	1.00232	GMred-A-E-DAP
	replicate2
5	436.197	870.379	870.371	1347	-10.0662	GMred-A-E-DAP
	438.707	875.397	875.387	1196	-11.4088	5.018
	439.198	876.38	876.384	1996	4.84696	6.0008
	456.241	910.467	910.467	16842	-0.315689	GMred-A-E-DAP
10	436.19	870.364	870.371	34037	7.16788	GMred-A-E-DAP
	438.699	875.382	875.387	9190	5.72649	5.018
	439.198	876.381	876.384	11522	4.39054	6.0162
	456.236	910.457	910.467	36997	10.6677	GMred-A-E-DAP
15	436.19	870.364	870.371	136090	8.04255	GMred-A-E-DAP
	438.699	875.382	875.387	22236	6.12624	5.02
	439.198	876.38	876.384	22445	5.01803	6.02
	456.239	910.462	910.467	59151	5.49169	GMred-A-E-DAP
20	436.19	870.365	870.371	209639	6.47852	GMred-A-E-DAP
	438.697	875.378	875.387	26183	10.9813	5.0128
	439.198	876.381	876.384	23931	3.93412	6.016
	456.239	910.463	910.467	43340	4.29733	GMred-A-E-DAP
	replicate3
5	436.191	870.366	870.371	43728	5.32958	GMred-A-E-DAP
	438.697	875.379	875.387	16916	9.83896	5.0128
	439.199	876.382	876.384	38214	2.79306	6.016
	456.24	910.464	910.467	203779	3.19899	GMred-A-E-DAP
10	436.191	870.366	870.371	147255	4.87001	GMred-A-E-DAP
	438.697	875.379	875.387	38795	9.15355	5.013
	439.197	876.377	876.384	56065	8.0419	6.011
	456.237	910.459	910.467	228928	8.47101	GMred-A-E-DAP
15	436.19	870.365	870.371	203947	6.47852	GMred-A-E-DAP
	438.699	875.383	875.387	37206	5.04108	5.018
	439.198	876.381	876.384	46053	3.70591	6.0162
	456.239	910.463	910.467	169129	4.07766	GMred-A-E-DAP
20	436.192	870.367	870.371	338775	3.72107	GMred-A-E-DAP
	438.698	875.38	875.387	43990	8.23967	5.0128
	439.2	876.383	876.384	51881	1.19559	6.016
	456.24	910.465	910.467	175664	2.10065	GMred-A-E-DAP
	replicate4
5	436.191	870.367	870.371	19579	4.64022	GMred-A-E-DAP
	438.697	875.379	875.387	13466	9.15355	5.0128
	439.199	876.383	876.384	35764	1.88022	6.0162
	456.24	910.464	910.467	234481	2.97932	GMred-A-E-DAP
10	436.191	870.367	870.371	206758	4.64022	GMred-A-E-DAP
	438.697	875.379	875.387	67421	9.15355	5.0128
	439.197	876.378	876.384	109233	7.81369	6.011
	456.24	910.464	910.467	676165	2.97932	GMred-A-E-DAP
15	436.192	870.369	870.371	238856	2.11256	GMred-A-E-DAP
	438.699	875.382	875.387	45338	6.64038	5.0128
	439.2	876.385	876.384	61554	-0.630092	6.0162
	456.241	910.467	910.467	229340	0.343314	GMred-A-E-DAP
20	436.192	870.368	870.371	372297	3.2615	GMred-A-E-DAP
	438.698	875.381	875.387	55252	7.78273	5.0128
	439.2	876.384	876.384	63436	0.51096	6.0162
	456.241	910.466	910.467	230895	1.44165	GMred-A-E-DAP

## Sheet: Tetra-Tri NH2 2
F33	replicate1
Time (min)	m/z obs	Mobs	Mcal	intensity	ppm
5	896.907	1791.8	1791.8	2145	0.639176	GMred-A-E-DAP NH2-A→GMred-A-E-DAP NH2
	899.411	1796.81	1796.82	5182	5.40927	5.0082
	899.913	1797.81	1797.81	8530	1.53206	6.0122
	940.005	1877.99	1877.99	100338	-0.17987	GMred-A-E-DAP NH2-A→GMred-A-E-DAP NH2
10	896.908	1791.8	1791.8	60422	-0.58864	GMred-A-E-DAP NH2-A→GMred-A-E-DAP NH2
	899.416	1796.82	1796.82	44894	0.0664865	5.0156
	899.914	1797.81	1797.81	55539	0.197106	6.0124
	940.006	1878	1877.99	115950	-1.24484	GMred-A-E-DAP NH2-A→GMred-A-E-DAP NH2
15	896.908	1791.8	1791.8	100033	0.0810777	GMred-A-E-DAP NH2-A→GMred-A-E-DAP NH2
	899.413	1796.81	1796.82	39476	3.62834	5.0104
	899.917	1797.82	1797.81	41726	-3.1	6.0196
	940.005	1877.99	1877.99	58765	-0.712354	GMred-A-E-DAP NH2-A→GMred-A-E-DAP NH2
20	896.909	1791.8	1791.8	517534	-1.92808	GMred-A-E-DAP NH2-A→GMred-A-E-DAP NH2
	899.413	1796.81	1796.82	128877	3.62834	5.0068
	899.915	1797.82	1797.81	129784	-1.0266	6.0122
	940.003	1877.99	1877.99	86354	1.20459	GMred-A-E-DAP NH2-A→GMred-A-E-DAP NH2
	replicate2
5	896.905	1791.79	1791.8	1051	3.31805	GMred-A-E-DAP NH2-A→GMred-A-E-DAP NH2
	899.409	1796.8	1796.82	2420	8.08066	5.0082
	899.911	1797.81	1797.81	3778	4.20197	6.0122
	940.002	1877.99	1877.99	131977	2.48255	GMred-A-E-DAP NH2-A→GMred-A-E-DAP NH2
10	896.902	1791.79	1791.8	46728	5.99692	GMred-A-E-DAP NH2-A→GMred-A-E-DAP NH2
	899.41	1796.8	1796.82	42297	6.63366	5.0156
	899.912	1797.81	1797.81	55579	2.86702	6.0194
	940	1877.98	1877.99	140183	5.14496	GMred-A-E-DAP NH2-A→GMred-A-E-DAP NH2
15	896.902	1791.79	1791.8	159736	6.4434	GMred-A-E-DAP NH2-A→GMred-A-E-DAP NH2
	899.41	1796.8	1796.82	76864	7.07889	5.0156
	899.912	1797.81	1797.81	84547	3.20075	6.0196
	939.999	1877.98	1877.99	110492	5.46445	GMred-A-E-DAP NH2-A→GMred-A-E-DAP NH2
20	896.902	1791.79	1791.8	446709	5.99692	GMred-A-E-DAP NH2-A→GMred-A-E-DAP NH2
	899.41	1796.8	1796.82	134023	6.74496	5.0154
	899.912	1797.81	1797.81	132390	2.75577	6.0196
	940	1877.98	1877.99	107049	5.03847	GMred-A-E-DAP NH2-A→GMred-A-E-DAP NH2
	replicate3
5	896.902	1791.79	1791.8	3288	6.4434	GMred-A-E-DAP NH2-A→GMred-A-E-DAP NH2
	899.406	1796.8	1796.82	8065	11.086	5.0084
	899.908	1797.8	1797.81	13326	7.31687	6.0122
	939.999	1877.98	1877.99	341357	5.67745	GMred-A-E-DAP NH2-A→GMred-A-E-DAP NH2
10	896.898	1791.78	1791.8	54690	10.4617	GMred-A-E-DAP NH2-A→GMred-A-E-DAP NH2
	899.406	1796.8	1796.82	57027	11.086	5.0156
	899.908	1797.8	1797.81	78585	7.20562	6.0196
	939.995	1877.98	1877.99	350141	9.61782	GMred-A-E-DAP NH2-A→GMred-A-E-DAP NH2
15	896.902	1791.79	1791.8	173195	6.10854	GMred-A-E-DAP NH2-A→GMred-A-E-DAP NH2
	899.41	1796.8	1796.82	97075	6.74496	5.0156
	899.908	1797.8	1797.81	121929	6.98313	6.0122
	939.996	1877.98	1877.99	264188	9.29833	GMred-A-E-DAP NH2-A→GMred-A-E-DAP NH2
20	896.903	1791.79	1791.8	315695	5.55044	GMred-A-E-DAP NH2-A→GMred-A-E-DAP NH2
	899.407	1796.8	1796.82	131552	10.3068	5.0082
	899.909	1797.8	1797.81	145391	6.4269	6.0122
	940	1877.98	1877.99	219400	5.25146	GMred-A-E-DAP NH2-A→GMred-A-E-DAP NH2
	replicate4
5	896.905	1791.79	1791.8	2294	2.87157	GMred-A-E-DAP NH2-A→GMred-A-E-DAP NH2
	899.409	1796.8	1796.82	6195	7.63543	5.0082
	899.908	1797.8	1797.81	9341	7.8731	6.0048
	940.002	1877.99	1877.99	534450	2.48255	GMred-A-E-DAP NH2-A→GMred-A-E-DAP NH2
10	896.906	1791.8	1791.8	42246	2.31347	GMred-A-E-DAP NH2-A→GMred-A-E-DAP NH2
	899.41	1796.8	1796.82	51164	7.1	5.0082
	899.912	1797.81	1797.81	73910	3.20075	6.0122
	940.003	1877.99	1877.99	492137	1.95006	GMred-A-E-DAP NH2-A→GMred-A-E-DAP NH2
15	896.903	1791.79	1791.8	117601	5.21558	GMred-A-E-DAP NH2-A→GMred-A-E-DAP NH2
	899.407	1796.8	1796.82	75758	10	5.0082
	899.909	1797.8	1797.81	93464	6.09316	6.0122
	940	1877.98	1877.99	340177	4.71898	GMred-A-E-DAP NH2-A→GMred-A-E-DAP NH2
20	896.906	1791.8	1791.8	227614	1.97861	GMred-A-E-DAP NH2-A→GMred-A-E-DAP NH2
	899.41	1796.8	1796.82	101612	6.6	5.0084
	899.916	1797.82	1797.81	115858	-1.24909	6.0196
	940.003	1877.99	1877.99	284127	1.52408	GMred-A-E-DAP NH2-A→GMred-A-E-DAP NH2

## Sheet: Tetra-Tri NH2 1
F36	replicate1
Time (min)	m/z obs	Mobs	Mcal	intensity	ppm
5	897.397	1792.78	1792.78	1635	3.10181	GMred-A-E-DAP-A→GMred-A-E-DAP NH2
	939.997	1877.98	1877.98	21978	1.40731	GMred-A-E-DAP-A→GMred-A-E-DAP NH2
10	897.402	1792.79	1792.78	17707	-2.69923	GMred-A-E-DAP-A→GMred-A-E-DAP NH2
	939.998	1877.98	1877.98	20372	-0.083653	GMred-A-E-DAP-A→GMred-A-E-DAP NH2
15	897.402	1792.79	1792.78	43938	-2.81079	GMred-A-E-DAP-A→GMred-A-E-DAP NH2
	939.998	1877.98	1877.98	13100	-0.403145	GMred-A-E-DAP-A→GMred-A-E-DAP NH2
20	897.4	1792.78	1792.78	74551	-0.356503	GMred-A-E-DAP-A→GMred-A-E-DAP NH2
	940	1877.98	1877.98	10974	-2.00061	GMred-A-E-DAP-A→GMred-A-E-DAP NH2
	replicate2
5	897.398	1792.78	1792.78	731	1.53999	GMred-A-E-DAP-A→GMred-A-E-DAP NH2
	939.994	1877.97	1877.98	27552	3.85675	GMred-A-E-DAP-A→GMred-A-E-DAP NH2
10	897.393	1792.77	1792.78	10788	7.11791	GMred-A-E-DAP-A→GMred-A-E-DAP NH2
	939.993	1877.97	1877.98	24411	5.34771	GMred-A-E-DAP-A→GMred-A-E-DAP NH2
15	897.396	1792.78	1792.78	46014	4.44051	GMred-A-E-DAP-A→GMred-A-E-DAP NH2
	939.992	1877.97	1877.98	21511	6.73218	GMred-A-E-DAP-A→GMred-A-E-DAP NH2
20	897.396	1792.78	1792.78	76420	3.6596	GMred-A-E-DAP-A→GMred-A-E-DAP NH2
	939.996	1877.98	1877.98	14743	1.9398	GMred-A-E-DAP-A→GMred-A-E-DAP NH2
	replicate3
5	897.395	1792.78	1792.78	1493	4.66362	GMred-A-E-DAP-A→GMred-A-E-DAP NH2
	939.991	1877.97	1877.98	61430	7.15817	GMred-A-E-DAP-A→GMred-A-E-DAP NH2
10	897.393	1792.77	1792.78	13834	7.34102	GMred-A-E-DAP-A→GMred-A-E-DAP NH2
	939.993	1877.97	1877.98	58317	5.7737	GMred-A-E-DAP-A→GMred-A-E-DAP NH2
15	897.395	1792.78	1792.78	45398	4.66362	GMred-A-E-DAP-A→GMred-A-E-DAP NH2
	939.991	1877.97	1877.98	53400	7.05167	GMred-A-E-DAP-A→GMred-A-E-DAP NH2
20	897.394	1792.77	1792.78	73994	6.67167	GMred-A-E-DAP-A→GMred-A-E-DAP NH2
	939.993	1877.97	1877.98	43862	5.56071	GMred-A-E-DAP-A→GMred-A-E-DAP NH2
	replicate4
5	897.399	1792.78	1792.78	1033	1.20531	GMred-A-E-DAP-A→GMred-A-E-DAP NH2
	939.998	1877.98	1877.98	81856	0.0228444	GMred-A-E-DAP-A→GMred-A-E-DAP NH2
10	897.396	1792.78	1792.78	11179	4.55207	GMred-A-E-DAP-A→GMred-A-E-DAP NH2
	939.995	1877.97	1877.98	87236	3.32426	GMred-A-E-DAP-A→GMred-A-E-DAP NH2
15	897.397	1792.78	1792.78	48991	2.65557	GMred-A-E-DAP-A→GMred-A-E-DAP NH2
	939.997	1877.98	1877.98	76797	1.40731	GMred-A-E-DAP-A→GMred-A-E-DAP NH2
20	897.399	1792.78	1792.78	79621	0.424406	GMred-A-E-DAP-A→GMred-A-E-DAP NH2
	939.995	1877.97	1877.98	59921	3.21777	GMred-A-E-DAP-A→GMred-A-E-DAP NH2

## Sheet: Tetra-Tri NH2 2 deAc1
F34	replicate1
Time (min)	m/z obs	Mobs	Mcal	intensity	ppm
5	584.269	1749.78	1749.79	1278	3.37504	GMred-A-E-DAP NH2-A→GMred-A-E-DAP NH2 deAc
	585.938	1754.79	1754.81	2665	8.08055	5.0085
	586.273	1755.79	1755.8	4064	4.90665	6.0111
	612.331	1833.97	1833.98	53737	3.93291	GMred-A-E-DAP NH2-A→GMred-A-E-DAP NH2 deAc
10	584.268	1749.78	1749.79	20922	5.26098	GMred-A-E-DAP NH2-A→GMred-A-E-DAP NH2 deAc
	585.94	1754.8	1754.81	16913	4.83233	5.0175
	586.274	1755.8	1755.8	21320	1.66027	6.0201
	612.333	1833.97	1833.98	45599	0.988488	GMred-A-E-DAP NH2-A→GMred-A-E-DAP NH2 deAc
15	584.269	1749.79	1749.79	47886	2.34635	GMred-A-E-DAP NH2-A→GMred-A-E-DAP NH2 deAc
	585.939	1754.79	1754.81	18959	6.88384	5.0088
	586.276	1755.81	1755.8	20632	-1.24439	6.0201
	612.332	1833.97	1833.98	25122	2.78786	GMred-A-E-DAP NH2-A→GMred-A-E-DAP NH2 deAc
20	584.271	1749.79	1749.79	147452	0.288955	GMred-A-E-DAP NH2-A→GMred-A-E-DAP NH2 deAc
	585.94	1754.8	1754.81	43355	5.00329	5.0085
	586.274	1755.8	1755.8	44240	1.83113	6.0111
	612.33	1833.97	1833.98	37065	5.89586	GMred-A-E-DAP NH2-A→GMred-A-E-DAP NH2 deAc
	replicate2
5	584.267	1749.78	1749.79	281	6.28968	GMred-A-E-DAP NH2-A→GMred-A-E-DAP NH2 deAc
	585.937	1754.79	1754.81	509	10.9869	5.0085
	586.271	1755.79	1755.8	884	7.8113	6.0111
	612.329	1833.96	1833.98	33042	6.87733	GMred-A-E-DAP NH2-A→GMred-A-E-DAP NH2 deAc
10	584.266	1749.77	1749.79	7667	8.51852	GMred-A-E-DAP NH2-A→GMred-A-E-DAP NH2 deAc
	585.938	1754.79	1754.81	7408	8.08055	5.0175
	586.273	1755.79	1755.8	10174	4.90665	6.0201
	612.328	1833.96	1833.98	42651	9.16744	GMred-A-E-DAP NH2-A→GMred-A-E-DAP NH2 deAc
15	584.268	1749.78	1749.79	36447	5.26098	GMred-A-E-DAP NH2-A→GMred-A-E-DAP NH2 deAc
	585.937	1754.79	1754.81	18942	9.79014	5.0088
	586.271	1755.79	1755.8	22023	6.78613	6.0111
	612.327	1833.96	1833.98	41136	10.8032	GMred-A-E-DAP NH2-A→GMred-A-E-DAP NH2 deAc
20	584.268	1749.78	1749.79	82770	4.74663	GMred-A-E-DAP NH2-A→GMred-A-E-DAP NH2 deAc
	585.938	1754.79	1754.81	30720	9.27726	5.0088
	586.269	1755.78	1755.8	31528	11.2285	6.0024
	612.327	1833.96	1833.98	40732	10.1489	GMred-A-E-DAP NH2-A→GMred-A-E-DAP NH2 deAc
	replicate3
5	584.251	1749.73	1749.79	2719	34.2359	GMred-A-E-DAP NH2-A→GMred-A-E-DAP NH2 deAc
	585.935	1754.78	1754.81	1469	13.5512	5.0529
	586.272	1755.79	1755.8	2199	5.24837	6.0645
	612.327	1833.96	1833.98	54095	9.4946	GMred-A-E-DAP NH2-A→GMred-A-E-DAP NH2 deAc
10	584.267	1749.78	1749.79	8033	7.31837	GMred-A-E-DAP NH2-A→GMred-A-E-DAP NH2 deAc
	585.933	1754.78	1754.81	9367	17.1414	4.9995
	586.27	1755.79	1755.8	12857	8.83647	6.0111
	612.325	1833.95	1833.98	62958	12.9298	GMred-A-E-DAP NH2-A→GMred-A-E-DAP NH2 deAc
15	584.268	1749.78	1749.79	24180	4.23229	GMred-A-E-DAP NH2-A→GMred-A-E-DAP NH2 deAc
	585.935	1754.78	1754.81	16590	13.3803	5.0007
	586.272	1755.79	1755.8	20694	5.24837	6.012
	612.327	1833.96	1833.98	55153	9.33102	GMred-A-E-DAP NH2-A→GMred-A-E-DAP NH2 deAc
20	584.264	1749.77	1749.79	46469	12.119	GMred-A-E-DAP NH2-A→GMred-A-E-DAP NH2 deAc
	585.936	1754.79	1754.81	23305	11.8417	5.0172
	586.267	1755.78	1755.8	26874	13.7915	6.0108
	612.325	1833.95	1833.98	50999	13.2569	GMred-A-E-DAP NH2-A→GMred-A-E-DAP NH2 deAc
	replicate4
5	584.252	1749.73	1749.79	985	32.1785	GMred-A-E-DAP NH2-A→GMred-A-E-DAP NH2 deAc
	585.936	1754.79	1754.81	1402	11.4997	5.0529
	586.271	1755.79	1755.8	2421	8.32389	6.0555
	612.328	1833.96	1833.98	86031	7.85881	GMred-A-E-DAP NH2-A→GMred-A-E-DAP NH2 deAc
10	584.268	1749.78	1749.79	6262	5.26098	GMred-A-E-DAP NH2-A→GMred-A-E-DAP NH2 deAc
	585.934	1754.78	1754.81	8087	14.9189	4.9998
	586.271	1755.79	1755.8	11602	6.78613	6.0111
	612.326	1833.96	1833.98	62601	11.1304	GMred-A-E-DAP NH2-A→GMred-A-E-DAP NH2 deAc
15	584.268	1749.78	1749.79	19514	4.57519	GMred-A-E-DAP NH2-A→GMred-A-E-DAP NH2 deAc
	585.941	1754.8	1754.81	13977	4.14849	5.0175
	586.275	1755.8	1755.8	17497	0.976821	6.0201
	612.33	1833.97	1833.98	47863	5.5687	GMred-A-E-DAP NH2-A→GMred-A-E-DAP NH2 deAc
20	584.268	1749.78	1749.79	36197	5.77533	GMred-A-E-DAP NH2-A→GMred-A-E-DAP NH2 deAc
	585.937	1754.79	1754.81	18640	10.474	5.0085
	586.271	1755.79	1755.8	21578	7.29871	6.0111
	612.329	1833.96	1833.98	38739	6.87733	GMred-A-E-DAP NH2-A→GMred-A-E-DAP NH2 deAc

## Sheet: Tetra-Tetra NH2 2
F36	replicate1
Time (min)	m/z obs	Mobs	Mcal	intensity	ppm
5	932.426	1862.84	1862.84	0	0.675895	GMred-A-E-DAP NH2-A→GMred-A-E-DAP NH2-A
	977.525	1953.03	1953.04	16463	2.79056	GMred-A-E-DAP NH2-A→GMred-A-E-DAP NH2-A
10	932.425	1862.84	1862.84	5534	0.890621	GMred-A-E-DAP NH2-A→GMred-A-E-DAP NH2-A
	977.526	1953.04	1953.04	14339	1.4593	GMred-A-E-DAP NH2-A→GMred-A-E-DAP NH2-A
15	932.426	1862.84	1862.84	17523	0.675895	GMred-A-E-DAP NH2-A→GMred-A-E-DAP NH2-A
	977.523	1953.03	1953.04	11589	4.94105	GMred-A-E-DAP NH2-A→GMred-A-E-DAP NH2-A
20	932.427	1862.84	1862.84	19303	-1.04192	GMred-A-E-DAP NH2-A→GMred-A-E-DAP NH2-A
	977.525	1953.03	1953.04	5826	3.30258	GMred-A-E-DAP NH2-A→GMred-A-E-DAP NH2-A
	replicate2
5	932.426	1862.84	1862.84	0	0.675895	GMred-A-E-DAP NH2-A→GMred-A-E-DAP NH2-A
	977.519	1953.02	1953.04	21520	9.24204	GMred-A-E-DAP NH2-A→GMred-A-E-DAP NH2-A
10	932.42	1862.82	1862.84	2853	6.36614	GMred-A-E-DAP NH2-A→GMred-A-E-DAP NH2-A
	977.517	1953.02	1953.04	14355	10.6757	GMred-A-E-DAP NH2-A→GMred-A-E-DAP NH2-A
15	932.423	1862.83	1862.84	13203	3.68206	GMred-A-E-DAP NH2-A→GMred-A-E-DAP NH2-A
	977.52	1953.02	1953.04	15443	8.01318	GMred-A-E-DAP NH2-A→GMred-A-E-DAP NH2-A
20	932.423	1862.83	1862.84	13343	2.93052	GMred-A-E-DAP NH2-A→GMred-A-E-DAP NH2-A
	977.517	1953.02	1953.04	9022	11.0853	GMred-A-E-DAP NH2-A→GMred-A-E-DAP NH2-A
	replicate3
5	932.426	1862.84	1862.84	0	0.675895	GMred-A-E-DAP NH2-A→GMred-A-E-DAP NH2-A
	977.515	1953.02	1953.04	55945	12.6214	GMred-A-E-DAP NH2-A→GMred-A-E-DAP NH2-A
10	932.42	1862.82	1862.84	3723	6.68823	GMred-A-E-DAP NH2-A→GMred-A-E-DAP NH2-A
	977.517	1953.02	1953.04	40892	11.1877	GMred-A-E-DAP NH2-A→GMred-A-E-DAP NH2-A
15	932.419	1862.82	1862.84	11452	7.97659	GMred-A-E-DAP NH2-A→GMred-A-E-DAP NH2-A
	977.516	1953.02	1953.04	36520	12.3142	GMred-A-E-DAP NH2-A→GMred-A-E-DAP NH2-A
20	932.42	1862.82	1862.84	19195	6.4735	GMred-A-E-DAP NH2-A→GMred-A-E-DAP NH2-A
	977.517	1953.02	1953.04	27743	11.3925	GMred-A-E-DAP NH2-A→GMred-A-E-DAP NH2-A
	replicate4
5	932.426	1862.84	1862.84	0	0.675895	GMred-A-E-DAP NH2-A→GMred-A-E-DAP NH2-A
	977.522	1953.03	1953.04	47736	5.76029	GMred-A-E-DAP NH2-A→GMred-A-E-DAP NH2-A
10	932.422	1862.83	1862.84	3648	4.21888	GMred-A-E-DAP NH2-A→GMred-A-E-DAP NH2-A
	977.519	1953.02	1953.04	72147	8.93482	GMred-A-E-DAP NH2-A→GMred-A-E-DAP NH2-A
15	932.424	1862.83	1862.84	13932	2.28634	GMred-A-E-DAP NH2-A→GMred-A-E-DAP NH2-A
	977.521	1953.03	1953.04	67058	7.09154	GMred-A-E-DAP NH2-A→GMred-A-E-DAP NH2-A
20	932.422	1862.83	1862.84	25369	4.11152	GMred-A-E-DAP NH2-A→GMred-A-E-DAP NH2-A
	977.519	1953.02	1953.04	48727	8.93482	GMred-A-E-DAP NH2-A→GMred-A-E-DAP NH2-A

[truncated: 5 more sheets: Tetra-Penta NH2 2, Tri Anh, Tetra-Tri Anh, endoamidase1, endoamidase2]
